# Supplementary material for: Changes in bacterial community composition in the uterus of Holstein cow with endometritis before and after treatment with oxytetracycline
Source: Sci Rep. 2024 Apr 25;14:9511. doi: 10.1038/s41598-024-59674-4 (PMC11045718; doi:10.1038/s41598-024-59674-4)
Supplement: Supplementary file 1 — Supplementary Information. [file 41598_2024_59674_MOESM1_ESM.zip]

Archive with 5 entries (5 files):
- Supplementary Table 1. Sequencing quality of all samples.docx
- Supplementary Table 2. Bacterial OTUs in each taxonomic grade.docx
- Supplementary Table 3. Bacterial LEfSe.xlsx
- Supplementary Table 4. Metastats analysis results of NT versus NC.xlsx
- Supplementary Table 5. Metastats analysis results of BT versus AT.xlsx
