# Supplementary material for: Changes in bacterial community composition in the uterus of Holstein cow with endometritis before and after treatment with oxytetracycline
Source: Sci Rep. 2024 Apr 25;14:9511. doi: 10.1038/s41598-024-59674-4 (PMC11045718; doi:10.1038/s41598-024-59674-4)
Supplement: Supplementary file 1 — Supplementary Information. [file 41598_2024_59674_MOESM1_ESM.zip › Supplementary Table 3. Bacterial LEfSe.xlsx]

## Sheet: Supplementary Table 3. Bacteria
Supplementary Table 3. Bacterial LEfSe analysis in the uterus before and after treatment with OTC
Biomarker	Abundance	Group	LDA	Pvalue
k__Bacteria.p__Fusobacteria.c__Fusobacteriia.o__Fusobacteriales.f__Leptotrichiaceae.g__Leptotrichia	4.58466	-	-	-
k__Bacteria.p__Proteobacteria.c__Alphaproteobacteria.o__Rhizobiales	4.27355	NT	3.9201	0.013965
k__Bacteria.p__Proteobacteria.c__Betaproteobacteria.o__Neisseriales.f__Neisseriaceae.g__Neisseria	3.78097	-	-	-
k__Bacteria.p__Proteobacteria.c__Epsilonproteobacteria.o__Campylobacterales.f__Helicobacteraceae.g__Sulfuricurvum	2.46631	-	-	0.00338558
k__Bacteria.p__Firmicutes.c__Clostridia.o__Clostridiales.f__Lachnospiraceae.g__Tyzzerella_4	3.59821	-	-	0.00578737
k__Bacteria.p__Lentisphaerae.c__Lentisphaeria.o__Victivallales.f__Victivallaceae.g__rumen_bacterium.s__rumen_bacterium	1.90591	-	-	-
k__Bacteria.p__Firmicutes.c__Bacilli.o__Lactobacillales.f__Aerococcaceae.g__Aerococcus	4.04741	-	-	-
k__Bacteria.p__Firmicutes.c__Clostridia.o__Clostridiales.f__Ruminococcaceae.g__Ruminococcaceae_UCG_010.s__Ruminococcaceae_bacterium	3.33654	-	-	0.00935728
k__Bacteria.p__Actinobacteria.c__Actinobacteria.o__Corynebacteriales.f__Dietziaceae.g__Dietzia	2.61452	-	-	-
k__Bacteria.p__Bacteroidetes.c__Bacteroidia.o__Bacteroidales.f__Prevotellaceae.g__Prevotellaceae_NK3B31_group	3.2689	-	-	-
k__Bacteria.p__Bacteroidetes.c__Bacteroidia.o__Bacteroidales.f__Porphyromonadaceae.g__Parabacteroides	3.29582	-	-	0.00224849
k__Bacteria.p__Fibrobacteres.c__Fibrobacteria.o__Fibrobacterales.f__Fibrobacteraceae	2.42395	-	-	-
k__Bacteria.p__Bacteroidetes.c__Bacteroidia.o__Bacteroidales	5.66048	BT	5.19689	0.0263932
k__Bacteria.p__Firmicutes.c__Bacilli.o__Bacillales.f__Planococcaceae.g__Kurthia	2.33343	-	-	-
k__Bacteria.p__Proteobacteria.c__Gammaproteobacteria.o__Xanthomonadales.f__Xanthomonadaceae.g__Stenotrophomonas	2.62749	-	-	0.0307323
k__Bacteria.p__Tenericutes.c__Mollicutes.o__Mollicutes_RF9	4.24121	NC	3.92035	0.00493643
k__Bacteria.p__Microgenomates.c__Candidatus_Pacebacteria	1.97398	-	-	-
k__Bacteria.p__Fusobacteria.c__Fusobacteriia.o__Fusobacteriales.f__Leptotrichiaceae.g__Sneathia	3.45659	-	-	-
k__Bacteria.p__Firmicutes.c__Bacilli.o__Lactobacillales.f__Streptococcaceae	4.49384	-	-	-
k__Bacteria.p__Firmicutes.c__Clostridia.o__Clostridiales.f__Clostridiaceae_1.g__Clostridium_sensu_stricto_1	4.23003	NC	3.87235	0.00215531
k__Bacteria.p__Firmicutes.c__Clostridia.o__Clostridiales.f__Ruminococcaceae.g___Eubacterium__coprostanoligenes_group.s__organism	3.10153	-	-	0.0198652
k__Bacteria.p__Actinobacteria.c__Actinobacteria.o__Corynebacteriales.f__Corynebacteriaceae	4.09479	NC	3.72218	0.0086273
k__Bacteria.p__Proteobacteria.c__Deltaproteobacteria.o__Desulfovibrionales	2.68599	-	-	0.0259007
k__Bacteria.p__Firmicutes.c__Bacilli.o__Lactobacillales.f__Lactobacillaceae.g__Lactobacillus	1.53658	-	-	-
k__Bacteria.p__Proteobacteria.c__Alphaproteobacteria.o__Rickettsiales.f__Anaplasmataceae.g__Wolbachia	3.4709	-	-	-
k__Bacteria.p__Proteobacteria.c__Alphaproteobacteria.o__Rhizobiales.f__Methylobacteriaceae.g__Methylobacterium	2.41436	-	-	-
k__Bacteria.p__Proteobacteria.c__Gammaproteobacteria.o__Pasteurellales.f__Pasteurellaceae.g__Mannheimia	3.07885	-	-	-
k__Bacteria.p__Spirochaetae.c__Spirochaetes.o__Spirochaetales.f__Spirochaetaceae.g__Treponema_2	4.27071	NT	3.91284	0.00425789
k__Bacteria.p__Proteobacteria.c__Deltaproteobacteria.o__Desulfovibrionales.f__Desulfovibrionaceae.g__Desulfovibrio	2.68599	-	-	0.0259007
k__Bacteria.p__Firmicutes.c__Bacilli.o__Bacillales.f__Staphylococcaceae.g__Aliicoccus	2.95878	-	-	0.0220632
k__Bacteria.p__Proteobacteria.c__Gammaproteobacteria.o__Thiotrichales.f__CHAB_XI_27	3.41043	-	-	0.00919445
k__Bacteria.p__Proteobacteria.c__Alphaproteobacteria.o__Rhodobacterales.f__Rhodobacteraceae	3.50783	-	-	0.00813633
k__Bacteria.p__Proteobacteria.c__Betaproteobacteria.o__Burkholderiales.f__Comamonadaceae.g__Aquabacterium	2.88567	-	-	0.0338527
k__Bacteria.p__Proteobacteria.c__Gammaproteobacteria.o__Pasteurellales.f__Pasteurellaceae.g__Gallibacterium	3.36421	-	-	0.0464757
k__Bacteria.p__Proteobacteria.c__Alphaproteobacteria.o__Rhizobiales.f__Hyphomicrobiaceae	3.28166	-	-	0.0322098
k__Bacteria.p__Firmicutes.c__Bacilli.o__Lactobacillales.f__Carnobacteriaceae.g__Atopostipes	4.02117	AT	3.75913	0.0156752
k__Bacteria.p__Tenericutes.c__Mollicutes.o__Anaeroplasmatales	3.16988	-	-	0.0333717
k__Bacteria.p__Firmicutes.c__Clostridia.o__Clostridiales.f__Lachnospiraceae.g__Dorea	3.28635	-	-	0.00683888
k__Bacteria.p__Firmicutes.c__Clostridia.o__Clostridiales.f__Ruminococcaceae.g___Eubacterium__coprostanoligenes_group	4.31771	NT	3.97253	0.00344688
k__Bacteria.p__Firmicutes.c__Bacilli.o__Lactobacillales.f__Lactobacillaceae	1.53658	-	-	-
k__Bacteria.p__Proteobacteria.c__Gammaproteobacteria.o__Aeromonadales	4.12438	NT	3.81245	0.00296384
k__Bacteria.p__Tenericutes.c__Mollicutes.o__Mycoplasmatales	5.07233	-	-	-
k__Bacteria.p__Proteobacteria.c__Betaproteobacteria.o__Burkholderiales.f__Oxalobacteraceae	3.86308	NT	3.51537	0.0236148
k__Bacteria.p__Firmicutes.c__Negativicutes.o__Selenomonadales.f__Veillonellaceae.g__Anaerovibrio	2.99886	-	-	0.0116514
k__Bacteria.p__Actinobacteria.c__Actinobacteria.o__Streptosporangiales	1.99594	-	-	-
k__Bacteria.p__Proteobacteria	5.36636	NC	5.07264	0.0120728
k__Bacteria.p__Actinobacteria.c__Coriobacteriia.o__Coriobacteriales.f__Coriobacteriaceae.g__Olsenella	2.93023	-	-	0.0088934
k__Bacteria.p__Firmicutes.c__Clostridia.o__Clostridiales.f__Lachnospiraceae.g__Lachnospiraceae_NK4B4_group	2.5476	-	-	0.0446732
k__Bacteria.p__Actinobacteria.c__Actinobacteria.o__Micromonosporales.f__Micromonosporaceae	2.32026	-	-	-
k__Bacteria.p__Firmicutes.c__Clostridia.o__Clostridiales.f__Family_XI.g__Tissierella	2.76955	-	-	0.025294
k__Bacteria.p__Firmicutes.c__Bacilli.o__Bacillales.f__Planococcaceae	3.07437	-	-	0.0328474
k__Bacteria.p__Proteobacteria.c__Gammaproteobacteria.o__Pasteurellales	5.30177	NC	5.05323	0.00402334
k__Bacteria.p__Proteobacteria.c__Betaproteobacteria.o__Burkholderiales.f__Comamonadaceae.g__Tepidimonas.s__Tepidimonas_sp_	2.31958	-	-	0.0036528
k__Bacteria.p__Bacteroidetes.c__Bacteroidia.o__Bacteroidales.f__Rikenellaceae.g__vadinBC27_wastewater_sludge_group	3.53476	-	-	-
k__Bacteria.p__Bacteroidetes.c__Flavobacteriia	3.27059	-	-	0.0131371
k__Bacteria.p__Firmicutes.c__Clostridia.o__Clostridiales.f__Peptostreptococcaceae	4.36675	-	-	-
k__Bacteria.p__Tenericutes.c__Mollicutes.o__Mollicutes_RF9.f__rumen_bacterium	3.38383	-	-	0.0034776
k__Bacteria.p__Firmicutes.c__Bacilli.o__Bacillales.f__Bacillaceae.g__Bacillus	3.6554	-	-	-
k__Bacteria.p__Tenericutes.c__Mollicutes	5.14189	-	-	-
k__Bacteria.p__Proteobacteria.c__Alphaproteobacteria.o__Rhizobiales.f__Brucellaceae	4.20236	NT	3.85009	0.0171753
k__Bacteria.p__Tenericutes.c__Mollicutes.o__Anaeroplasmatales.f__Anaeroplasmataceae.g__Anaeroplasma	3.16988	-	-	0.0333717
k__Bacteria.p__Bacteroidetes.c__Sphingobacteriia	3.68224	-	-	-
k__Bacteria.p__Cyanobacteria.c__Melainabacteria.o__Gastranaerophilales	3.03278	-	-	0.0145425
k__Bacteria.p__Lentisphaerae.c__Lentisphaeria.o__Victivallales.f__Victivallaceae.g__rumen_bacterium	1.90591	-	-	-
k__Bacteria.p__Actinobacteria.c__Actinobacteria.o__Micrococcales	3.85875	NT	3.51713	0.00355561
k__Bacteria.p__Firmicutes.c__Bacilli.o__Bacillales.f__Staphylococcaceae.g__Macrococcus.s__Macrococcus_caseolyticus	2.67296	-	-	-
k__Bacteria.p__Bacteroidetes.c__Bacteroidia.o__Bacteroidales.f__Rikenellaceae.g__dgA_11_gut_group	3.18072	-	-	-
k__Bacteria.p__Actinobacteria.c__Acidimicrobiia.o__Acidimicrobiales.f__Acidimicrobiaceae.g__CL500_29_marine_group	1.26566	-	-	-
k__Bacteria.p__WS6.c__candidate_division_WS6_bacterium.o__candidate_division_WS6_bacterium.f__candidate_division_WS6_bacterium	2.41557	-	-	-
k__Bacteria.p__Bacteroidetes.c__Flavobacteriia.o__Flavobacteriales.f__Flavobacteriaceae.g__Cloacibacterium	3.1166	-	-	0.00617428
k__Bacteria.p__Thermotogae.c__Thermotogae	2.62623	-	-	-
k__Bacteria.p__Acidobacteria.c__Subgroup_2	2.18383	-	-	-
k__Bacteria.p__Firmicutes.c__Negativicutes.o__Selenomonadales	3.60337	-	-	0.0028434
k__Bacteria.p__Proteobacteria.c__Alphaproteobacteria.o__Sphingomonadales	3.16188	-	-	0.0177125
k__Bacteria.p__Bacteroidetes.c__Flavobacteriia.o__Flavobacteriales	3.27059	-	-	0.0131371
k__Bacteria.p__Tenericutes.c__Mollicutes.o__T2WK15B57	2.62404	-	-	-
k__Bacteria.p__Actinobacteria.c__Thermoleophilia.o__Solirubrobacterales	1.43328	-	-	-
k__Bacteria.p__Firmicutes.c__Erysipelotrichia.o__Erysipelotrichales.f__Erysipelotrichaceae.g__Erysipelotrichaceae_UCG_009.s__rumen_bacterium	2.83807	-	-	0.0128993
k__Bacteria.p__Bacteroidetes.c__Sphingobacteriia.o__Sphingobacteriales.f__Lentimicrobiaceae	2.99629	-	-	-
k__Bacteria.p__Tenericutes.c__Mollicutes.o__NB1_n	3.10249	-	-	-
k__Bacteria.p__Actinobacteria.c__Actinobacteria.o__Actinomycetales.f__Actinomycetaceae.g__Arcanobacterium	1.92856	-	-	-
k__Bacteria.p__Actinobacteria.c__Actinobacteria.o__Micrococcales.f__Intrasporangiaceae	3.593	-	-	0.00924842
k__Bacteria.p__Proteobacteria.c__Epsilonproteobacteria.o__Campylobacterales.f__Campylobacteraceae.g__Campylobacter	3.28672	-	-	0.0319227
k__Bacteria.p__Proteobacteria.c__Gammaproteobacteria.o__Enterobacteriales.f__Enterobacteriaceae.g__Enterobacter	2.10304	-	-	-
k__Bacteria.p__Cyanobacteria.c__Chloroplast.o__Lolium_perenne	3.38193	-	-	0.0338769
k__Bacteria.p__Firmicutes.c__Clostridia.o__Clostridiales.f__Ruminococcaceae.g__Saccharofermentans.s__rumen_bacterium	3.12538	-	-	0.00311002
k__Bacteria.p__Actinobacteria.c__Rubrobacteria.o__Rubrobacterales	1.66831	-	-	-
k__Bacteria.p__Proteobacteria.c__Betaproteobacteria.o__Burkholderiales.f__Oxalobacteraceae.g__Massilia	2.40784	-	-	-
k__Bacteria.p__Verrucomicrobia.c__Verrucomicrobiae.o__Verrucomicrobiales	3.00906	-	-	0.00682135
k__Bacteria.p__Proteobacteria.c__Gammaproteobacteria.o__Aeromonadales.f__Succinivibrionaceae.g__Ruminobacter	3.96399	NT	3.66094	0.0089162
k__Bacteria.p__Firmicutes.c__Clostridia.o__Clostridiales.f__Lachnospiraceae.g__Lachnospiraceae_FCS020_group	3.00733	-	-	0.00416232
k__Bacteria.p__Firmicutes.c__Erysipelotrichia.o__Erysipelotrichales.f__Erysipelotrichaceae.g___Anaerorhabdus__furcosa_group	3.3345	-	-	0.00344976
k__Bacteria.p__Bacteroidetes.c__Flavobacteriia.o__Flavobacteriales.f__Flavobacteriaceae.g__bacterium.s__gut_metagenome	2.88157	-	-	0.0100141
k__Bacteria.p__Proteobacteria.c__Betaproteobacteria.o__Methylophilales.f__Methylophilaceae.g__Methylophilus	3.15921	-	-	-
k__Bacteria.p__Proteobacteria.c__Betaproteobacteria.o__Neisseriales.f__Neisseriaceae	3.83067	-	-	-
k__Bacteria.p__Firmicutes.c__Bacilli.o__Bacillales.f__Paenibacillaceae.g__Ammoniphilus	1.09669	-	-	-
k__Bacteria.p__Bacteroidetes	5.66107	BT	5.19551	0.0263932
k__Bacteria.p__Actinobacteria.c__Coriobacteriia.o__Coriobacteriales	2.99809	-	-	-
k__Bacteria.p__Chloroflexi.c__Anaerolineae	2.95907	-	-	-
k__Bacteria.p__Proteobacteria.c__Gammaproteobacteria.o__Oceanospirillales.f__Oceanospirillaceae.g__Marinospirillum	3.44063	-	-	0.0139408
k__Bacteria.p__Proteobacteria.c__Gammaproteobacteria.o__Oceanospirillales.f__Oceanospirillaceae	3.44063	-	-	0.0139408
k__Bacteria.p__Actinobacteria.c__Acidimicrobiia	1.26566	-	-	-
k__Bacteria.p__Bacteroidetes.c__Bacteroidia.o__Bacteroidales.f__Bacteroidales_RF16_group	4.44822	NT	4.0856	0.00848633
k__Bacteria.p__Bacteroidetes.c__Bacteroidia.o__Bacteroidales.f__Porphyromonadaceae.g__Paludibacter	2.47587	-	-	-
k__Bacteria.p__Firmicutes.c__Clostridia.o__Clostridiales.f__Peptostreptococcaceae.g__Filifactor	3.49778	-	-	-
k__Bacteria.p__Actinobacteria.c__Actinobacteria.o__Micrococcales.f__Micrococcaceae.g__Micrococcus	2.21945	-	-	-
k__Bacteria.p__Fibrobacteres.c__Fibrobacteria	2.42395	-	-	-
k__Bacteria.p__Proteobacteria.c__Betaproteobacteria.o__Burkholderiales.f__Comamonadaceae.g__Acidovorax	1.95082	-	-	-
k__Bacteria.p__Firmicutes.c__Clostridia.o__Clostridiales.f__Christensenellaceae.g__Christensenellaceae_R_7_group	4.24028	NT	3.90499	0.00307677
k__Bacteria.p__Actinobacteria.c__Rubrobacteria.o__Rubrobacterales.f__Rubrobacteriaceae	1.66831	-	-	-
k__Bacteria.p__Firmicutes.c__Clostridia.o__Clostridiales.f__Lachnospiraceae.g__Roseburia	2.4474	-	-	0.0221991
k__Bacteria.p__Firmicutes.c__Clostridia.o__Clostridiales.f__Family_XI.g__Ezakiella	2.4274	-	-	-
k__Bacteria.p__Proteobacteria.c__Alphaproteobacteria.o__Rickettsiales.f__Rickettsiaceae	2.06167	-	-	-
k__Bacteria.p__Chloroflexi.c__Anaerolineae.o__Anaerolineales.f__Anaerolineaceae.g__Anaerolinea	2.61708	-	-	-
k__Bacteria.p__Chloroflexi.c__Anaerolineae.o__Anaerolineales	2.95907	-	-	-
k__Bacteria.p__Firmicutes.c__Clostridia.o__Clostridiales.f__Ruminococcaceae.g__Ruminococcaceae_UCG_014.s__rumen_bacterium	2.55314	-	-	-
k__Bacteria.p__WS6.c__candidate_division_WS6_bacterium.o__candidate_division_WS6_bacterium	2.41557	-	-	-
k__Bacteria.p__Firmicutes.c__Clostridia.o__Clostridiales.f__Family_XIII.g___Eubacterium__nodatum_group	3.02432	-	-	-
k__Bacteria.p__Firmicutes.c__Clostridia.o__Clostridiales.f__Peptostreptococcaceae.g__Peptoclostridium	4.14619	NC	3.77543	0.00555171
k__Bacteria.p__Firmicutes.c__Clostridia.o__Clostridiales.f__Clostridiaceae_1.g__Clostridium_sensu_stricto_6	2.9534	-	-	0.000633235
k__Bacteria.p__Firmicutes.c__Clostridia.o__Clostridiales.f__Ruminococcaceae.g__Ruminococcaceae_NK4A214_group	3.73289	-	-	0.00517285
k__Bacteria.p__Firmicutes.c__Clostridia.o__Clostridiales.f__Family_XIII.g__Mogibacterium	3.30251	-	-	-
k__Bacteria.p__Verrucomicrobia.c__WCHB1_41.o__rumen_bacterium.f__rumen_bacterium.g__rumen_bacterium.s__rumen_bacterium	2.04006	-	-	-
k__Bacteria.p__Spirochaetae.c__Spirochaetes.o__Spirochaetales	4.28869	NT	3.93104	0.00395485
k__Bacteria.p__Proteobacteria.c__Alphaproteobacteria.o__Rhodobacterales.f__Rhodobacteraceae.g__Pannonibacter	3.40364	-	-	0.00662311
k__Bacteria.p__Firmicutes.c__Clostridia.o__Clostridiales.f__Clostridiales_vadinBB60_group	4.03635	NT	3.70043	0.00224682
k__Bacteria.p__Proteobacteria.c__Alphaproteobacteria.o__Rickettsiales.f__Rickettsiaceae.g__Rickettsia	2.06167	-	-	-
k__Bacteria.p__Bacteroidetes.c__Cytophagia	2.30482	-	-	-
k__Bacteria.p__Actinobacteria.c__Actinobacteria.o__Frankiales.f__Geodermatophilaceae.g__Geodermatophilus	1.59676	-	-	-
k__Bacteria.p__Proteobacteria.c__Gammaproteobacteria.o__Pseudomonadales.f__Moraxellaceae.g__Acinetobacter	4.30204	NT	3.93442	0.0229766
k__Bacteria.p__Firmicutes.c__Bacilli.o__Bacillales.f__Paenibacillaceae	1.09669	-	-	-
k__Bacteria.p__Firmicutes.c__Erysipelotrichia.o__Erysipelotrichales.f__Erysipelotrichaceae.g__Faecalitalea	3.03265	-	-	0.00500108
k__Bacteria.p__Firmicutes.c__Bacilli.o__Lactobacillales.f__Aerococcaceae.g__Facklamia	3.28853	-	-	0.00768112
k__Bacteria.p__Tenericutes.c__Mollicutes.o__Mycoplasmatales.f__Mycoplasmataceae.g__Ureaplasma	5.06385	-	-	-
k__Bacteria.p__Actinobacteria.c__Actinobacteria.o__Corynebacteriales.f__Corynebacteriaceae.g__Corynebacterium_1	3.72808	-	-	0.0210781
k__Bacteria.p__Actinobacteria.c__Actinobacteria.o__Streptosporangiales.f__Nocardiopsaceae.g__Nocardiopsis	1.99594	-	-	-
k__Bacteria.p__Proteobacteria.c__Alphaproteobacteria.o__Sphingomonadales.f__Sphingomonadaceae.g__Novosphingobium	1.89311	-	-	-
k__Bacteria.p__Proteobacteria.c__Betaproteobacteria.o__Burkholderiales.f__Comamonadaceae.g__Delftia	2.77662	-	-	-
k__Bacteria.p__Actinobacteria.c__Thermoleophilia	1.43328	-	-	-
k__Bacteria.p__Fusobacteria.c__Fusobacteriia.o__Fusobacteriales.f__Leptotrichiaceae.g__Streptobacillus	2.92238	-	-	-
k__Bacteria.p__Thermotogae.c__Thermotogae.o__Kosmotogales.f__Kosmotogaceae	2.62623	-	-	-
k__Bacteria.p__Firmicutes.c__Bacilli.o__Bacillales.f__Bacillaceae.g__Amphibacillus	2.46789	-	-	0.00385216
k__Bacteria.p__Proteobacteria.c__Gammaproteobacteria.o__Aeromonadales.f__Succinivibrionaceae.g__Succinivibrio	3.72195	-	-	0.00796818
k__Bacteria.p__Actinobacteria.c__Coriobacteriia	2.99809	-	-	-
k__Bacteria.p__Proteobacteria.c__Alphaproteobacteria.o__Rhodospirillales.f__Rhodospirillaceae	2.97653	-	-	0.0355967
k__Bacteria.p__Proteobacteria.c__Gammaproteobacteria.o__Aeromonadales.f__Succinivibrionaceae	4.12438	NT	3.81245	0.00296384
k__Bacteria.p__Bacteroidetes.c__Bacteroidia	5.66048	BT	5.19689	0.0263932
k__Bacteria.p__Firmicutes.c__Clostridia.o__Clostridiales.f__Lachnospiraceae.g__Lachnospiraceae_AC2044_group	3.24683	-	-	0.00185625
k__Bacteria.p__Thermotogae	2.62623	-	-	-
k__Bacteria.p__Firmicutes.c__Clostridia.o__Clostridiales.f__Ruminococcaceae.g__Ruminococcaceae_UCG_005	5.07218	NT	4.72872	0.00394318
k__Bacteria.p__Firmicutes.c__Clostridia.o__Clostridiales.f__Ruminococcaceae.g__Ruminococcaceae_UCG_004	3.01259	-	-	0.00657283
k__Bacteria.p__Actinobacteria.c__Actinobacteria.o__Micrococcales.f__Promicromonosporaceae.g__Isoptericola	2.09396	-	-	-
k__Bacteria.p__Actinobacteria.c__Actinobacteria.o__Micrococcales.f__Microbacteriaceae.g__Microbacterium	2.67795	-	-	-
k__Bacteria.p__Firmicutes.c__Clostridia.o__Clostridiales.f__Ruminococcaceae.g__Ruminococcaceae_UCG_002	3.47876	-	-	0.00386817
k__Bacteria.p__Bacteroidetes.c__Flavobacteriia.o__Flavobacteriales.f__Flavobacteriaceae.g__Aequorivita	2.41902	-	-	-
k__Bacteria.p__Firmicutes.c__Bacilli.o__Bacillales.f__Staphylococcaceae.g__Staphylococcus	3.47307	-	-	-
k__Bacteria.p__Firmicutes.c__Clostridia.o__Clostridiales.f__Lachnospiraceae.g__Lachnospiraceae_NK4A136_group	3.75726	-	-	0.0042017
k__Bacteria.p__Spirochaetae.c__Spirochaetes.o__Spirochaetales.f__Spirochaetaceae	4.28869	NT	3.93104	0.00395485
k__Bacteria.p__Cyanobacteria.c__Chloroplast	3.86795	NT	3.54072	0.00661096
k__Bacteria.p__Proteobacteria.c__Alphaproteobacteria.o__Rhodobacterales.f__Rhodobacteraceae.g__Paracoccus	2.83681	-	-	0.0238199
k__Bacteria.p__Actinobacteria	4.44498	-	-	-
k__Bacteria.p__Tenericutes.c__Mollicutes.o__Mycoplasmatales.f__Mycoplasmataceae.g__Mycoplasma.s__Mycoplasma_sp_	2.06191	-	-	-
k__Bacteria.p__Firmicutes.c__Clostridia.o__Clostridiales.f__Ruminococcaceae.g__Ruminiclostridium	2.95955	-	-	0.00481959
k__Bacteria.p__Firmicutes.c__Clostridia.o__Clostridiales.f__Family_XIII.g__Family_XIII_AD3011_group	3.61833	-	-	0.00528841
k__Bacteria.p__Actinobacteria.c__Actinobacteria.o__Frankiales.f__Sporichthyaceae.g__hgcI_clade.s__actinobacterium	1.89229	-	-	-
k__Bacteria.p__Tenericutes.c__Mollicutes.o__EMP_G18	2.96926	-	-	0.010189
k__Bacteria.p__Bacteroidetes.c__Sphingobacteriia.o__Sphingobacteriales.f__Chitinophagaceae	2.0132	-	-	-
k__Bacteria.p__Bacteroidetes.c__Bacteroidia.o__Bacteroidales.f__Bacteroidales_Incertae_Sedis.g__Phocaeicola	3.69279	-	-	0.00457209
k__Bacteria.p__Bacteroidetes.c__Bacteroidia.o__Bacteroidales.f__Porphyromonadaceae.g__Odoribacter	2.18572	-	-	-
k__Bacteria.p__Actinobacteria.c__Actinobacteria.o__Propionibacteriales	3.35641	-	-	-
k__Bacteria.p__Proteobacteria.c__Alphaproteobacteria.o__Rickettsiales.f__Mitochondria	2.22059	-	-	-
k__Bacteria.p__Bacteroidetes.c__Bacteroidia.o__Bacteroidales.f__Porphyromonadaceae.g__Porphyromonas	4.93615	BT	4.64509	0.0145653
k__Bacteria.p__Firmicutes.c__Negativicutes.o__Selenomonadales.f__Veillonellaceae	2.99886	-	-	0.0120673
k__Bacteria.p__Firmicutes.c__Bacilli	4.67165	NC	4.36981	0.0258111
k__Bacteria.p__Firmicutes	5.68287	NT	5.22602	0.012723
k__Bacteria.p__Firmicutes.c__Bacilli.o__Lactobacillales.f__Aerococcaceae.g__Ignavigranum	3.35667	-	-	0.0377699
k__Bacteria.p__Firmicutes.c__Clostridia.o__Clostridiales.f__Lachnospiraceae.g__Lachnospiraceae_NK3A20_group.s__rumen_bacterium	3.75611	-	-	0.00506912
k__Bacteria.p__Firmicutes.c__Clostridia.o__Clostridiales.f__Ruminococcaceae.g__Caproiciproducens	2.42583	-	-	0.0358567
k__Bacteria.p__Firmicutes.c__Clostridia.o__Clostridiales.f__Lachnospiraceae.g__Eisenbergiella	2.37269	-	-	0.00499416
k__Bacteria.p__Actinobacteria.c__Actinobacteria.o__Micrococcales.f__Intrasporangiaceae.g__Ornithinimicrobium	2.98145	-	-	0.013179
k__Bacteria.p__Fibrobacteres.c__Fibrobacteria.o__Fibrobacterales	2.42395	-	-	-
k__Bacteria.p__Firmicutes.c__Negativicutes	3.60337	-	-	0.0028434
k__Bacteria.p__Tenericutes.c__Mollicutes.o__Mollicutes_RF9.f__rumen_bacterium.g__rumen_bacterium.s__rumen_bacterium	3.38383	-	-	0.0034776
k__Bacteria.p__Spirochaetae.c__Spirochaetes.o__Spirochaetales.f__Spirochaetaceae.g__Treponema	2.2838	-	-	-
k__Bacteria.p__WS6.c__candidate_division_WS6_bacterium.o__candidate_division_WS6_bacterium.f__candidate_division_WS6_bacterium.g__candidate_division_WS6_bacterium	2.41557	-	-	-
k__Bacteria.p__Verrucomicrobia.c__WCHB1_41.o__rumen_bacterium.f__rumen_bacterium.g__rumen_bacterium	2.04006	-	-	-
k__Bacteria.p__Actinobacteria.c__Rubrobacteria.o__Rubrobacterales.f__Rubrobacteriaceae.g__Rubrobacter	1.66831	-	-	-
k__Bacteria.p__Firmicutes.c__Clostridia.o__Clostridiales.f__Family_XI.g__Peptoniphilus	4.29219	BT	3.98977	0.00590968
k__Bacteria.p__Actinobacteria.c__Actinobacteria.o__Micrococcales.f__Microbacteriaceae.g__Leucobacter	2.10935	-	-	-
k__Bacteria.p__Fibrobacteres	2.42395	-	-	-
k__Bacteria.p__Proteobacteria.c__Epsilonproteobacteria.o__Campylobacterales	3.29581	-	-	0.0387182
k__Bacteria.p__Firmicutes.c__Clostridia.o__Clostridiales.f__Lachnospiraceae.g__Blautia	3.05743	-	-	0.00563195
k__Bacteria.p__Firmicutes.c__Clostridia.o__Clostridiales.f__Defluviitaleaceae	2.76641	-	-	0.0111351
k__Bacteria.p__Proteobacteria.c__Gammaproteobacteria.o__Cardiobacteriales	2.9952	-	-	-
k__Bacteria.p__Proteobacteria.c__Gammaproteobacteria.o__Enterobacteriales.f__Enterobacteriaceae.g__Candidatus_Hamiltonella	2.05801	-	-	-
k__Bacteria.p__Actinobacteria.c__Actinobacteria.o__Frankiales.f__Geodermatophilaceae.g__Blastococcus	1.90588	-	-	-
k__Bacteria.p__Firmicutes.c__Clostridia.o__Clostridiales.f__Family_XIII	3.97448	NC	3.55939	0.0330981
k__Bacteria.p__Proteobacteria.c__Betaproteobacteria.o__Burkholderiales.f__Alcaligenaceae.g__Sutterella	3.19012	-	-	0.0399093
k__Bacteria.p__Actinobacteria.c__Actinobacteria.o__Corynebacteriales.f__Corynebacteriaceae.g__Corynebacterium	3.84999	-	-	0.00818116
k__Bacteria.p__Verrucomicrobia.c__Verrucomicrobiae.o__Verrucomicrobiales.f__Verrucomicrobiaceae.g__Akkermansia	2.79204	-	-	0.00682135
k__Bacteria.p__Firmicutes.c__Clostridia.o__Clostridiales.f__Lachnospiraceae.g___Eubacterium__hallii_group.s__rumen_bacterium	2.77597	-	-	0.0135664
k__Bacteria.p__Proteobacteria.c__Betaproteobacteria.o__Burkholderiales.f__Oxalobacteraceae.g__Herbaspirillum	3.11851	-	-	0.0440444
k__Bacteria.p__Actinobacteria.c__Actinobacteria.o__Micrococcales.f__Cellulomonadaceae	1.62302	-	-	-
k__Bacteria.p__Bacteroidetes.c__Bacteroidia.o__Bacteroidales.f__Porphyromonadaceae.g__Porphyromonas.s__Porphyromonas_sp_	4.93602	BT	4.645	0.0218684
k__Bacteria.p__Proteobacteria.c__Betaproteobacteria.o__Neisseriales	3.83067	-	-	-
k__Bacteria.p__Tenericutes.c__Mollicutes.o__Anaeroplasmatales.f__Anaeroplasmataceae	3.16988	-	-	0.0333717
k__Bacteria.p__Proteobacteria.c__Gammaproteobacteria.o__Alteromonadales	2.68103	-	-	-
k__Bacteria.p__Synergistetes.c__Synergistia.o__Synergistales.f__Synergistaceae	2.94162	-	-	-
k__Bacteria.p__Actinobacteria.c__Acidimicrobiia.o__Acidimicrobiales.f__Acidimicrobiaceae	1.26566	-	-	-
k__Bacteria.p__WS6.c__candidate_division_WS6_bacterium	2.41557	-	-	-
k__Bacteria.p__Acidobacteria	2.18383	-	-	-
k__Bacteria.p__Proteobacteria.c__Gammaproteobacteria.o__Enterobacteriales.f__Enterobacteriaceae.g__Serratia	3.63169	-	-	0.00317746
k__Bacteria.p__Bacteroidetes.c__Bacteroidetes_vadinHA17	1.97439	-	-	-
k__Bacteria.p__Spirochaetae	4.28869	NT	3.93104	0.00395485
k__Bacteria.p__Fusobacteria.c__Fusobacteriia.o__Fusobacteriales.f__Leptotrichiaceae.g__Oceanivirga	3.70271	-	-	-
k__Bacteria.p__Verrucomicrobia.c__WCHB1_41.o__rumen_bacterium.f__rumen_bacterium	2.04006	-	-	-
k__Bacteria.p__Proteobacteria.c__Epsilonproteobacteria.o__Campylobacterales.f__Campylobacteraceae	3.29159	-	-	0.0324529
k__Bacteria.p__Verrucomicrobia.c__Verrucomicrobiae.o__Verrucomicrobiales.f__Verrucomicrobiaceae.g__Prosthecobacter	2.60376	-	-	-
k__Bacteria.p__Firmicutes.c__Clostridia.o__Clostridiales.f__Lachnospiraceae.g__Acetitomaculum	3.38518	-	-	0.0101618
k__Bacteria.p__Firmicutes.c__Clostridia.o__Clostridiales.f__Lachnospiraceae.g__Lachnoclostridium_10	3.09489	-	-	0.0132668
k__Bacteria.p__Firmicutes.c__Bacilli.o__Bacillales.f__Staphylococcaceae.g__Macrococcus	2.67296	-	-	-
k__Bacteria.p__Firmicutes.c__Erysipelotrichia.o__Erysipelotrichales.f__Erysipelotrichaceae.g__Erysipelotrichaceae_UCG_004	3.28974	-	-	0.00830495
k__Bacteria.p__Firmicutes.c__Erysipelotrichia.o__Erysipelotrichales.f__Erysipelotrichaceae.g__Erysipelotrichaceae_UCG_009	3.2688	-	-	0.00401658
k__Bacteria.p__Firmicutes.c__Bacilli.o__Bacillales.f__Staphylococcaceae.g__Jeotgalicoccus	3.49515	-	-	0.0276538
k__Bacteria.p__Proteobacteria.c__Alphaproteobacteria.o__Rickettsiales	3.48899	-	-	-
k__Bacteria.p__Proteobacteria.c__Betaproteobacteria.o__Burkholderiales.f__Oxalobacteraceae.g__Duganella	3.75788	-	-	0.0311097
k__Bacteria.p__Bacteroidetes.c__Bacteroidia.o__Bacteroidales.f__Marinilabiaceae	2.42998	-	-	0.0288434
k__Bacteria.p__Firmicutes.c__Clostridia.o__Clostridiales.f__Family_XIII.g__Anaerovorax	2.70343	-	-	0.00700961
k__Bacteria.p__Bacteroidetes.c__Sphingobacteriia.o__Sphingobacteriales	3.68224	-	-	-
k__Bacteria.p__Actinobacteria.c__Actinobacteria.o__Actinomycetales.f__Actinomycetaceae	4.39494	BT	4.10207	0.00451679
k__Bacteria.p__Fibrobacteres.c__Fibrobacteria.o__Fibrobacterales.f__Fibrobacteraceae.g__Fibrobacter	2.42395	-	-	-
k__Bacteria.p__Proteobacteria.c__Gammaproteobacteria.o__Pseudomonadales	4.3806	-	-	-
k__Bacteria.p__Firmicutes.c__Clostridia.o__Clostridiales.f__Lachnospiraceae	4.95519	AT	4.62353	0.00378477
k__Bacteria.p__Firmicutes.c__Bacilli.o__Bacillales.f__Staphylococcaceae	3.63368	-	-	-
k__Bacteria.p__Firmicutes.c__Clostridia.o__Clostridiales.f__Ruminococcaceae.g__Ruminococcus_1	3.31465	-	-	0.00696221
k__Bacteria.p__Bacteroidetes.c__Bacteroidia.o__Bacteroidales.f__Bacteroidales_S24_7_group	4.16612	NC	3.82401	0.00552115
k__Bacteria.p__Firmicutes.c__Clostridia.o__Clostridiales.f__Ruminococcaceae.g__Ruminococcus_2	3.66088	-	-	0.00281823
k__Bacteria.p__Actinobacteria.c__Actinobacteria.o__Actinomycetales.f__Actinomycetaceae.g__Trueperella	4.39385	BT	4.10272	0.00486088
k__Bacteria.p__Firmicutes.c__Erysipelotrichia	4.3518	NC	3.99571	0.0047508
k__Bacteria.p__Proteobacteria.c__Epsilonproteobacteria.o__Campylobacterales.f__Helicobacteraceae	2.46631	-	-	0.00338558
k__Bacteria.p__Firmicutes.c__Clostridia.o__Clostridiales.f__Ruminococcaceae.g__Ruminococcaceae_NK4A214_group.s__rumen_bacterium	2.6678	-	-	0.00490016
k__Bacteria.p__Proteobacteria.c__Deltaproteobacteria.o__Syntrophobacterales.f__Syntrophaceae	2.58837	-	-	-
k__Bacteria.p__Verrucomicrobia.c__WCHB1_41.o__rumen_bacterium	2.04006	-	-	-
k__Bacteria.p__Proteobacteria.c__Gammaproteobacteria.o__Oceanospirillales.f__Halomonadaceae.g__Halomonas	2.72902	-	-	-
k__Bacteria.p__Lentisphaerae.c__Lentisphaeria	2.69614	-	-	-
k__Bacteria.p__Fusobacteria.c__Fusobacteriia.o__Fusobacteriales.f__Leptotrichiaceae	4.59437	-	-	-
k__Bacteria.p__Actinobacteria.c__Acidimicrobiia.o__Acidimicrobiales	1.26566	-	-	-
k__Bacteria.p__Firmicutes.c__Erysipelotrichia.o__Erysipelotrichales.f__Erysipelotrichaceae.g__Erysipelatoclostridium	3.26806	-	-	0.00292892
k__Bacteria.p__Proteobacteria.c__Alphaproteobacteria.o__Rhizobiales.f__Bradyrhizobiaceae	2.39033	-	-	0.0356161
k__Bacteria.p__Bacteroidetes.c__Sphingobacteriia.o__Sphingobacteriales.f__Sphingobacteriaceae.g__Mucilaginibacter	3.09969	-	-	-
k__Bacteria.p__Proteobacteria.c__Alphaproteobacteria.o__Rhodospirillales	2.99742	-	-	0.0293994
k__Bacteria.p__Firmicutes.c__Clostridia.o__Clostridiales.f__Lachnospiraceae.g__Syntrophococcus	2.28979	-	-	-
k__Bacteria.p__Firmicutes.c__Clostridia.o__Clostridiales.f__Family_XI.g__Murdochiella	2.95008	-	-	-
k__Bacteria.p__Actinobacteria.c__Actinobacteria.o__Frankiales.f__Sporichthyaceae	2.13707	-	-	-
k__Bacteria.p__Bacteroidetes.c__Bacteroidia.o__Bacteroidales.f__Prevotellaceae.g__Alloprevotella	4.04498	AT	3.73295	0.00382836
k__Bacteria.p__Proteobacteria.c__Gammaproteobacteria.o__Oceanospirillales	3.56443	-	-	0.0324529
k__Bacteria.p__Actinobacteria.c__Coriobacteriia.o__Coriobacteriales.f__Coriobacteriaceae.g__Senegalimassilia	2.08284	-	-	-
k__Bacteria.p__Synergistetes.c__Synergistia.o__Synergistales	2.94162	-	-	-
k__Bacteria.p__Firmicutes.c__Clostridia.o__Clostridiales.f__Ruminococcaceae.g__Faecalibacterium	2.11288	-	-	0.00628444
k__Bacteria.p__Proteobacteria.c__Alphaproteobacteria.o__Rhizobiales.f__Brucellaceae.g__Ochrobactrum	4.20236	NT	3.85009	0.0171753
k__Bacteria.p__Firmicutes.c__Clostridia.o__Clostridiales.f__Family_XI.g__Parvimonas	4.43758	-	-	-
k__Bacteria.p__Firmicutes.c__Clostridia.o__Clostridiales.f__Ruminococcaceae.g__Anaerofilum	2.17139	-	-	-
k__Bacteria.p__Spirochaetae.c__Spirochaetes.o__Spirochaetales.f__Spirochaetaceae.g__Sphaerochaeta	2.16105	-	-	-
k__Bacteria.p__Firmicutes.c__Bacilli.o__Bacillales.f__Staphylococcaceae.g__Salinicoccus	2.05791	-	-	0.034127
k__Bacteria.p__Proteobacteria.c__Alphaproteobacteria.o__Sphingomonadales.f__Sphingomonadaceae.g__Sphingomonas	3.13784	-	-	0.0263363
k__Bacteria.p__Proteobacteria.c__Gammaproteobacteria.o__Enterobacteriales.f__Enterobacteriaceae.g__Arsenophonus	2.74027	-	-	-
k__Bacteria.p__Tenericutes.c__Mollicutes.o__Anaeroplasmatales.f__Anaeroplasmataceae.g__Anaeroplasma.s__rumen_bacterium	2.60943	-	-	-
k__Bacteria.p__Firmicutes.c__Clostridia.o__Clostridiales.f__Family_XI	5.02342	BT	4.68497	0.00328627
k__Bacteria.p__Actinobacteria.c__Actinobacteria.o__Micrococcales.f__Micrococcaceae.g__Kocuria	2.36023	-	-	-
k__Bacteria.p__Firmicutes.c__Bacilli.o__Lactobacillales.f__Carnobacteriaceae.g__Alloiococcus	3.74998	AT	3.51185	0.0298477
k__Bacteria.p__Firmicutes.c__Bacilli.o__Bacillales.f__Bacillaceae.g__Paraliobacillus	2.41891	-	-	0.0384587
k__Bacteria.p__Bacteroidetes.c__Bacteroidia.o__Bacteroidales.f__Prevotellaceae.g__Prevotellaceae_Ga6A1_group	2.87523	-	-	0.0379514
k__Bacteria.p__Lentisphaerae.c__Lentisphaeria.o__Victivallales.f__Victivallaceae.g__Victivallis	2.30994	-	-	-
k__Bacteria.p__Verrucomicrobia.c__Verrucomicrobiae.o__Verrucomicrobiales.f__Verrucomicrobiaceae	3.00906	-	-	0.00682135
k__Bacteria.p__Fusobacteria	5.48326	BT	5.1594	0.00675823
k__Bacteria.p__Bacteroidetes.c__Bacteroidia.o__Bacteroidales.f__Bacteroidales_BS11_gut_group	3.31839	-	-	0.00297263
k__Bacteria.p__Proteobacteria.c__Alphaproteobacteria.o__Caulobacterales.f__Caulobacteraceae.g__Phenylobacterium	2.57602	-	-	-
k__Bacteria.p__Verrucomicrobia.c__Verrucomicrobiae	3.00906	-	-	0.00682135
k__Bacteria.p__Proteobacteria.c__Betaproteobacteria.o__Burkholderiales.f__Comamonadaceae.g__Tepidimonas	2.31958	-	-	0.0036528
k__Bacteria.p__Actinobacteria.c__Actinobacteria.o__Micrococcales.f__Promicromonosporaceae	2.09396	-	-	-
k__Bacteria.p__Proteobacteria.c__Alphaproteobacteria.o__Caulobacterales.f__Caulobacteraceae.g__Brevundimonas	2.8809	-	-	0.0250877
k__Bacteria.p__Firmicutes.c__Clostridia.o__Clostridiales.f__Christensenellaceae	4.24404	NT	3.90877	0.00307677
k__Bacteria.p__Actinobacteria.c__Actinobacteria.o__Bifidobacteriales.f__Bifidobacteriaceae	3.6927	-	-	0.013965
k__Bacteria.p__Proteobacteria.c__Alphaproteobacteria.o__Rhizobiales.f__Hyphomicrobiaceae.g__Devosia	3.28166	-	-	0.0322098
k__Bacteria.p__Proteobacteria.c__Betaproteobacteria.o__Methylophilales.f__Methylophilaceae	3.15921	-	-	-
k__Bacteria.p__Firmicutes.c__Clostridia.o__Clostridiales.f__Lachnospiraceae.g___Ruminococcus__gauvreauii_group	2.94803	-	-	0.00540014
k__Bacteria.p__Actinobacteria.c__Actinobacteria.o__Bifidobacteriales	3.6927	-	-	0.013965
k__Bacteria.p__Firmicutes.c__Clostridia.o__Clostridiales.f__Ruminococcaceae.g__Hydrogenoanaerobacterium	1.86774	-	-	-
k__Bacteria.p__Bacteroidetes.c__Bacteroidia.o__Bacteroidales.f__Prevotellaceae.g__Prevotella	3.81899	-	-	-
k__Bacteria.p__Actinobacteria.c__Coriobacteriia.o__Coriobacteriales.f__Coriobacteriaceae	2.99809	-	-	-
k__Bacteria.p__Firmicutes.c__Clostridia.o__Clostridiales.f__Lachnospiraceae.g__Butyrivibrio	2.9559	-	-	-
k__Bacteria.p__Tenericutes.c__Mollicutes.o__Mollicutes_RF9.f__rumen_bacterium.g__rumen_bacterium	3.38383	-	-	0.0034776
k__Bacteria.p__Proteobacteria.c__Alphaproteobacteria.o__Rhizobiales.f__Methylobacteriaceae	2.41436	-	-	-
k__Bacteria.p__Firmicutes.c__Clostridia.o__Clostridiales.f__Peptococcaceae.g__Peptococcus	3.09271	-	-	-
k__Bacteria.p__Firmicutes.c__Clostridia.o__Clostridiales.f__Family_XI.g__Helcococcus	4.76087	BT	4.38493	0.00889328
k__Bacteria.p__Proteobacteria.c__Betaproteobacteria.o__Neisseriales.f__Neisseriaceae.g__Kingella	2.5478	-	-	-
k__Bacteria.p__Proteobacteria.c__Gammaproteobacteria.o__Thiotrichales	3.41043	-	-	0.00919445
k__Bacteria.p__Firmicutes.c__Clostridia.o__Clostridiales.f__Ruminococcaceae.g__Candidatus_Soleaferrea	3.37366	-	-	0.00350342
k__Bacteria.p__Firmicutes.c__Clostridia.o__Clostridiales.f__Defluviitaleaceae.g__Defluviitaleaceae_UCG_011	2.76641	-	-	0.0111351
k__Bacteria.p__Firmicutes.c__Clostridia.o__Clostridiales.f__Lachnospiraceae.g__Lachnospiraceae_NK3A20_group	3.78205	-	-	0.00492734
k__Bacteria.p__Proteobacteria.c__Alphaproteobacteria.o__Caulobacterales.f__Caulobacteraceae	3.05571	-	-	0.0236148
k__Bacteria.p__Tenericutes	5.14189	-	-	-
k__Bacteria.p__Firmicutes.c__Erysipelotrichia.o__Erysipelotrichales.f__Erysipelotrichaceae.g__Breznakia	2.53307	-	-	0.0117166
k__Bacteria.p__Proteobacteria.c__Gammaproteobacteria.o__Enterobacteriales.f__Enterobacteriaceae.g__Buchnera	2.74212	-	-	-
k__Bacteria.p__Proteobacteria.c__Alphaproteobacteria.o__Rickettsiales.f__Anaplasmataceae	3.4709	-	-	-
k__Bacteria.p__Firmicutes.c__Clostridia.o__Clostridiales.f__Lachnospiraceae.g__Marvinbryantia.s__rumen_bacterium	2.48219	-	-	0.00447698
k__Bacteria.p__Bacteroidetes.c__Bacteroidia.o__Bacteroidales.f__Bacteroidaceae	5.53901	BT	5.21857	0.0290501
k__Bacteria.p__Proteobacteria.c__Gammaproteobacteria.o__Alteromonadales.f__Alteromonadaceae	2.68103	-	-	-
k__Bacteria.p__Bacteroidetes.c__Bacteroidia.o__Bacteroidales.f__Rikenellaceae.g__Rikenellaceae_RC9_gut_group.s__rumen_bacterium	2.0802	-	-	-
k__Bacteria.p__Bacteroidetes.c__Cytophagia.o__Cytophagales.f__Flammeovirgaceae	2.30482	-	-	-
k__Bacteria.p__Firmicutes.c__Clostridia.o__Clostridiales.f__Lachnospiraceae.g__Lachnospiraceae_UCG_008	2.73597	-	-	0.0165259
k__Bacteria.p__Actinobacteria.c__Actinobacteria.o__Micrococcales.f__Micrococcaceae	3.15867	-	-	0.0154324
k__Bacteria.p__Firmicutes.c__Clostridia.o__Clostridiales.f__Family_XIII.g___Eubacterium__brachy_group	3.27677	-	-	0.0045856
k__Bacteria.p__Cyanobacteria.c__Chloroplast.o__Lolium_perenne.f__Lolium_perenne.g__Lolium_perenne	3.38193	-	-	0.0338769
k__Bacteria.p__Firmicutes.c__Bacilli.o__Lactobacillales.f__Enterococcaceae	2.50981	-	-	0.0194035
k__Bacteria.p__Actinobacteria.c__Actinobacteria.o__Propionibacteriales.f__Nocardioidaceae.g__Nocardioides	2.54892	-	-	0.00938625
k__Bacteria.p__Actinobacteria.c__Actinobacteria.o__Propionibacteriales.f__Nocardioidaceae	2.54892	-	-	0.00938625
k__Bacteria.p__Firmicutes.c__Clostridia.o__Clostridiales.f__Ruminococcaceae.g__Anaerotruncus	3.22265	-	-	0.0104643
k__Bacteria.p__Bacteroidetes.c__Sphingobacteriia.o__Sphingobacteriales.f__Chitinophagaceae.g__Ferruginibacter	2.0132	-	-	-
k__Bacteria.p__Proteobacteria.c__Gammaproteobacteria.o__Pasteurellales.f__Pasteurellaceae	5.30177	NC	5.05323	0.00402334
k__Bacteria.p__Proteobacteria.c__Gammaproteobacteria.o__Xanthomonadales.f__Xanthomonadaceae	2.70016	-	-	-
k__Bacteria.p__Firmicutes.c__Negativicutes.o__Selenomonadales.f__Acidaminococcaceae.g__Phascolarctobacterium	3.53267	-	-	0.00355693
k__Bacteria.p__Actinobacteria.c__Actinobacteria.o__Bifidobacteriales.f__Bifidobacteriaceae.g__Bifidobacterium	3.6927	-	-	0.013965
k__Bacteria.p__Firmicutes.c__Erysipelotrichia.o__Erysipelotrichales.f__Erysipelotrichaceae.g__Candidatus_Stoquefichus	2.65454	-	-	-
k__Bacteria.p__Actinobacteria.c__Coriobacteriia.o__Coriobacteriales.f__Coriobacteriaceae.g__Coriobacteriaceae_UCG_002	2.12966	-	-	-
k__Bacteria.p__Bacteroidetes.c__Bacteroidia.o__Bacteroidales.f__Bacteroidaceae.g__Bacteroides	5.53901	BT	5.21857	0.0290501
k__Bacteria.p__Proteobacteria.c__Gammaproteobacteria.o__Enterobacteriales.f__Enterobacteriaceae	4.19142	NT	3.79853	0.0301977
k__Bacteria.p__Firmicutes.c__Clostridia.o__Clostridiales.f__Ruminococcaceae.g__Ruminiclostridium_5	3.03697	-	-	0.00374287
k__Bacteria.p__Firmicutes.c__Clostridia.o__Clostridiales.f__Ruminococcaceae.g__Subdoligranulum	2.71446	-	-	0.00387918
k__Bacteria.p__Proteobacteria.c__Alphaproteobacteria.o__Rhodospirillales.f__Acetobacteraceae.g__Acetobacter	1.88552	-	-	-
k__Bacteria.p__Actinobacteria.c__Actinobacteria.o__Micrococcales.f__Intrasporangiaceae.g__Ornithinicoccus	2.86426	-	-	0.0113831
k__Bacteria.p__Firmicutes.c__Negativicutes.o__Selenomonadales.f__Veillonellaceae.g__Dialister	0.990712	-	-	-
k__Bacteria.p__Actinobacteria.c__Actinobacteria	4.43593	-	-	-
k__Bacteria.p__Proteobacteria.c__Alphaproteobacteria	4.44367	NT	4.02779	0.0170636
k__Bacteria.p__Firmicutes.c__Clostridia.o__Clostridiales.f__Lachnospiraceae.g___Ruminococcus__torques_group	2.51415	-	-	-
k__Bacteria.p__Actinobacteria.c__Coriobacteriia.o__Coriobacteriales.f__Coriobacteriaceae.g__Atopobium	2.64423	-	-	-
k__Bacteria.p__Actinobacteria.c__Actinobacteria.o__Propionibacteriales.f__Propionibacteriaceae.g__Propionibacterium	3.19449	-	-	-
k__Bacteria.p__Firmicutes.c__Clostridia.o__Clostridiales.f__Family_XI.g__Gallicola	1.41668	-	-	-
k__Bacteria.p__Firmicutes.c__Erysipelotrichia.o__Erysipelotrichales.f__Erysipelotrichaceae.g__Turicibacter	4.11014	NC	3.76418	0.00298145
k__Bacteria.p__Firmicutes.c__Bacilli.o__Bacillales.f__Bacillaceae	3.67292	-	-	-
k__Bacteria.p__Synergistetes.c__Synergistia	2.94162	-	-	-
k__Bacteria.p__Proteobacteria.c__Gammaproteobacteria.o__Pasteurellales.f__Pasteurellaceae.g__Haemophilus	2.2242	-	-	-
k__Bacteria.p__Actinobacteria.c__Actinobacteria.o__Micrococcales.f__Intrasporangiaceae.g__Janibacter	3.27099	-	-	0.00998113
k__Bacteria.p__Firmicutes.c__Clostridia.o__Clostridiales.f__Lachnospiraceae.g__Cellulosilyticum	3.86898	AT	3.58793	0.00903442
k__Bacteria.p__Tenericutes.c__Mollicutes.o__Mycoplasmatales.f__Mycoplasmataceae.g__Mycoplasma	3.35914	-	-	0.00800939
k__Bacteria.p__Firmicutes.c__Clostridia.o__Clostridiales	5.62427	NT	5.13738	0.0218451
k__Bacteria.p__Firmicutes.c__Clostridia.o__Clostridiales.f__Lachnospiraceae.g__Coprococcus_1	3.2372	-	-	0.00297047
k__Bacteria.p__Firmicutes.c__Clostridia.o__Clostridiales.f__Lachnospiraceae.g__Coprococcus_2	3.56284	-	-	0.00656499
k__Bacteria.p__Firmicutes.c__Clostridia.o__Clostridiales.f__Lachnospiraceae.g__Coprococcus_3	3.65616	-	-	0.00447477
k__Bacteria.p__Microgenomates	1.97398	-	-	-
k__Bacteria.p__Bacteroidetes.c__Flavobacteriia.o__Flavobacteriales.f__Flavobacteriaceae	3.27059	-	-	0.0131371
k__Bacteria.p__Firmicutes.c__Bacilli.o__Lactobacillales.f__Carnobacteriaceae.g__Trichococcus	2.84654	-	-	-
k__Bacteria.p__Cyanobacteria.c__Melainabacteria	3.03278	-	-	0.0145425
k__Bacteria.p__Firmicutes.c__Bacilli.o__Bacillales.f__Bacillaceae.g__Oceanobacillus	2.64754	-	-	-
k__Bacteria.p__Firmicutes.c__Clostridia.o__Clostridiales.f__Ruminococcaceae.g__Ruminococcaceae_UCG_010	4.79927	NT	4.45242	0.00185418
k__Bacteria.p__Bacteroidetes.c__Bacteroidia.o__Bacteroidales.f__Porphyromonadaceae.g__Barnesiella	2.8492	-	-	0.0146913
k__Bacteria.p__Actinobacteria.c__Actinobacteria.o__Streptosporangiales.f__Nocardiopsaceae	1.99594	-	-	-
k__Bacteria.p__Proteobacteria.c__Alphaproteobacteria.o__Rhizobiales.f__Phyllobacteriaceae	2.10699	-	-	-
k__Bacteria.p__Proteobacteria.c__Gammaproteobacteria.o__Xanthomonadales	2.70016	-	-	-
k__Bacteria.p__Firmicutes.c__Bacilli.o__Lactobacillales.f__Streptococcaceae.g__Lactococcus	2.63175	-	-	-
k__Bacteria.p__Firmicutes.c__Clostridia.o__Clostridiales.f__Family_XI.g__Anaerococcus	3.15249	-	-	-
k__Bacteria.p__WS6	2.78634	-	-	-
k__Bacteria.p__Actinobacteria.c__Actinobacteria.o__Frankiales.f__Sporichthyaceae.g__hgcI_clade	2.13707	-	-	-
k__Bacteria.p__Proteobacteria.c__Deltaproteobacteria.o__Syntrophobacterales	2.58837	-	-	-
k__Bacteria.p__Firmicutes.c__Erysipelotrichia.o__Erysipelotrichales.f__Erysipelotrichaceae	4.3518	NC	3.99571	0.0047508
k__Bacteria.p__Firmicutes.c__Clostridia.o__Clostridiales.f__Lachnospiraceae.g___Eubacterium__hallii_group	2.85747	-	-	0.00429513
k__Bacteria.p__Proteobacteria.c__Gammaproteobacteria.o__Oceanospirillales.f__Halomonadaceae.g__Candidatus_Portiera	2.57282	-	-	-
k__Bacteria.p__Firmicutes.c__Clostridia.o__Clostridiales.f__Ruminococcaceae	5.43076	NT	5.08407	0.00446544
k__Bacteria.p__Actinobacteria.c__Actinobacteria.o__Actinomycetales.f__Actinomycetaceae.g__Actinomyces	2.56525	-	-	-
k__Bacteria.p__WS6.c__candidate_division_WS6_bacterium.o__candidate_division_WS6_bacterium.f__candidate_division_WS6_bacterium.g__candidate_division_WS6_bacterium.s__candidate_division_WS6_bacterium	2.41557	-	-	-
k__Bacteria.p__Saccharibacteria	3.2731	-	-	0.00199187
k__Bacteria.p__Fusobacteria.c__Fusobacteriia	5.48326	BT	5.1594	0.00675823
k__Bacteria.p__Firmicutes.c__Clostridia.o__Clostridiales.f__Ruminococcaceae.g__Ruminiclostridium_9	2.74086	-	-	0.0432336
k__Bacteria.p__Bacteroidetes.c__Bacteroidia.o__Bacteroidales.f__Rikenellaceae.g__Alistipes	4.35524	AT	4.02189	0.00489657
k__Bacteria.p__Firmicutes.c__Clostridia.o__Clostridiales.f__Ruminococcaceae.g__Ruminiclostridium_6	2.74758	-	-	-
k__Bacteria.p__Firmicutes.c__Clostridia.o__Clostridiales.f__Peptococcaceae	3.53342	-	-	-
k__Bacteria.p__Bacteroidetes.c__Flavobacteriia.o__Flavobacteriales.f__Flavobacteriaceae.g__Ulvibacter	2.51076	-	-	0.0360915
k__Bacteria.p__Firmicutes.c__Clostridia.o__Clostridiales.f__Ruminococcaceae.g__Ruminiclostridium_1	2.90101	-	-	0.00930165
k__Bacteria.p__Firmicutes.c__Clostridia.o__Clostridiales.f__Ruminococcaceae.g__Oscillibacter	2.45935	-	-	0.00357693
k__Bacteria.p__Actinobacteria.c__Thermoleophilia.o__Solirubrobacterales.f__Elev_16S_1332	1.43328	-	-	-
k__Bacteria.p__Firmicutes.c__Clostridia.o__Clostridiales.f__Ruminococcaceae.g__Ruminococcaceae_UCG_009	3.64078	-	-	0.0048356
k__Bacteria.p__Thermotogae.c__Thermotogae.o__Kosmotogales	2.62623	-	-	-
k__Bacteria.p__Bacteroidetes.c__Bacteroidia.o__Bacteroidales.f__Rikenellaceae.g__hoa5_07d05_gut_group	2.86045	-	-	0.00343869
k__Bacteria.p__Cyanobacteria	3.92719	NT	3.59225	0.0112197
k__Bacteria.p__Bacteroidetes.c__Bacteroidia.o__Bacteroidales.f__Bacteroidales_Incertae_Sedis	3.69279	-	-	0.00457209
k__Bacteria.p__Proteobacteria.c__Deltaproteobacteria.o__Desulfovibrionales.f__Desulfovibrionaceae	2.68599	-	-	0.0259007
k__Bacteria.p__Firmicutes.c__Bacilli.o__Lactobacillales	4.64186	NC	4.30611	0.0202058
k__Bacteria.p__Bacteroidetes.c__Bacteroidia.o__Bacteroidales.f__Prevotellaceae.g__Prevotella_9	2.06627	-	-	-
k__Bacteria.p__Proteobacteria.c__Betaproteobacteria.o__Burkholderiales.f__Alcaligenaceae	3.46986	-	-	0.0160028
k__Bacteria.p__Proteobacteria.c__Deltaproteobacteria.o__Syntrophobacterales.f__Syntrophaceae.g__Smithella	2.58837	-	-	-
k__Bacteria.p__Proteobacteria.c__Gammaproteobacteria.o__Pseudomonadales.f__Moraxellaceae.g__Enhydrobacter	3.11032	-	-	0.0104147
k__Bacteria.p__Bacteroidetes.c__Bacteroidia.o__Bacteroidales.f__Prevotellaceae.g__Prevotella_1	3.58955	-	-	0.00345709
k__Bacteria.p__Bacteroidetes.c__Bacteroidia.o__Bacteroidales.f__Prevotellaceae	4.62996	AT	4.22778	0.0284311
k__Bacteria.p__Cyanobacteria.c__Chloroplast.o__Lolium_perenne.f__Lolium_perenne	3.38193	-	-	0.0338769
k__Bacteria.p__Firmicutes.c__Clostridia.o__Clostridiales.f__Peptostreptococcaceae.g__Peptostreptococcus	1.51297	-	-	-
k__Bacteria.p__Proteobacteria.c__Gammaproteobacteria.o__Enterobacteriales.f__Enterobacteriaceae.g__Pectobacterium	3.23259	-	-	-
k__Bacteria.p__Firmicutes.c__Clostridia.o__Clostridiales.f__Clostridiaceae_1	4.25407	NC	3.89892	0.00210468
k__Bacteria.p__Verrucomicrobia	3.41109	-	-	0.034365
k__Bacteria.p__Firmicutes.c__Erysipelotrichia.o__Erysipelotrichales.f__Erysipelotrichaceae.g__Dielma	2.65252	-	-	0.0123045
k__Bacteria.p__Actinobacteria.c__Actinobacteria.o__Frankiales.f__Geodermatophilaceae	2.07929	-	-	-
k__Bacteria.p__Proteobacteria.c__Gammaproteobacteria.o__Pseudomonadales.f__Moraxellaceae.g__Psychrobacter	3.88451	AT	3.61696	0.0481218
k__Bacteria.p__Proteobacteria.c__Deltaproteobacteria	2.69466	-	-	-
k__Bacteria.p__Chloroflexi.c__SJA_15	2.77995	-	-	0.0460463
k__Bacteria.p__Proteobacteria.c__Alphaproteobacteria.o__Sphingomonadales.f__Sphingomonadaceae	3.16188	-	-	0.0177125
k__Bacteria.p__Proteobacteria.c__Epsilonproteobacteria.o__Campylobacterales.f__Campylobacteraceae.g__Arcobacter	2.46073	-	-	-
k__Bacteria.p__Firmicutes.c__Erysipelotrichia.o__Erysipelotrichales.f__Erysipelotrichaceae.g__Erysipelothrix	2.87408	-	-	0.0167073
k__Bacteria.p__Proteobacteria.c__Betaproteobacteria.o__Burkholderiales	4.12329	NT	3.7447	0.0099681
k__Bacteria.p__Bacteroidetes.c__Sphingobacteriia.o__Sphingobacteriales.f__Sphingobacteriaceae	3.09969	-	-	-
k__Bacteria.p__Proteobacteria.c__Alphaproteobacteria.o__Rhizobiales.f__Rhizobiaceae	2.46609	-	-	0.0325396
k__Bacteria.p__Proteobacteria.c__Betaproteobacteria.o__Burkholderiales.f__Comamonadaceae.g__Hydrogenophaga	3.02636	-	-	-
k__Bacteria.p__Bacteroidetes.c__Bacteroidia.o__Bacteroidales.f__Rikenellaceae.g__Rikenellaceae_RC9_gut_group	4.68096	AT	4.34435	0.00577037
k__Bacteria.p__Bacteroidetes.c__Bacteroidia.o__Bacteroidales.f__Rikenellaceae	4.8628	AT	4.52716	0.00750327
k__Bacteria.p__Firmicutes.c__Erysipelotrichia.o__Erysipelotrichales	4.3518	NC	3.99571	0.0047508
k__Bacteria.p__Actinobacteria.c__Actinobacteria.o__Micrococcales.f__Dermabacteraceae.g__Brachybacterium	2.86778	-	-	-
k__Bacteria.p__Actinobacteria.c__Actinobacteria.o__Propionibacteriales.f__Propionibacteriaceae	3.28287	-	-	-
k__Bacteria.p__Synergistetes	2.94162	-	-	-
k__Bacteria.p__Firmicutes.c__Bacilli.o__Lactobacillales.f__Carnobacteriaceae.g__Lacticigenium	2.56784	-	-	0.0138378
k__Bacteria.p__Actinobacteria.c__Actinobacteria.o__Micromonosporales	2.32026	-	-	-
k__Bacteria.p__Actinobacteria.c__Rubrobacteria	1.66831	-	-	-
k__Bacteria.p__Bacteroidetes.c__Cytophagia.o__Cytophagales.f__Flammeovirgaceae.g__Candidatus_Cardinium	2.30482	-	-	-
k__Bacteria.p__Firmicutes.c__Bacilli.o__Lactobacillales.f__Enterococcaceae.g__Enterococcus	2.50981	-	-	0.0194035
k__Bacteria.p__Proteobacteria.c__Betaproteobacteria	4.17041	NT	3.78659	0.0279453
k__Bacteria.p__Bacteroidetes.c__Bacteroidia.o__Bacteroidales.f__p_2534_18B5_gut_group	3.52354	-	-	-
k__Bacteria.p__Firmicutes.c__Bacilli.o__Bacillales	3.99593	-	-	-
k__Bacteria.p__Bacteroidetes.c__Bacteroidia.o__Bacteroidales.f__Porphyromonadaceae	4.9399	-	-	-
k__Bacteria.p__Firmicutes.c__Clostridia	5.62427	NT	5.13738	0.0218451
k__Bacteria.p__Fusobacteria.c__Fusobacteriia.o__Fusobacteriales	5.48326	BT	5.1594	0.00675823
k__Bacteria.p__Firmicutes.c__Clostridia.o__Clostridiales.f__Lachnospiraceae.g__Lachnospiraceae_UCG_001	3.32622	-	-	0.00124995
k__Bacteria.p__Firmicutes.c__Clostridia.o__Clostridiales.f__Lachnospiraceae.g__Lachnospira	1.76724	-	-	-
k__Bacteria.p__Spirochaetae.c__Spirochaetes	4.28869	NT	3.93104	0.00395485
k__Bacteria.p__Fusobacteria.c__Fusobacteriia.o__Fusobacteriales.f__Fusobacteriaceae	5.48322	BT	5.17265	0.00161997
k__Bacteria.p__Actinobacteria.c__Actinobacteria.o__Micrococcales.f__Cellulomonadaceae.g__Cellulomonas	1.62302	-	-	-
k__Bacteria.p__Tenericutes.c__Mollicutes.o__Mycoplasmatales.f__Mycoplasmataceae	5.07233	-	-	-
k__Bacteria.p__Thermotogae.c__Thermotogae.o__Kosmotogales.f__Kosmotogaceae.g__Mesotoga	2.62623	-	-	-
k__Bacteria.p__Proteobacteria.c__Gammaproteobacteria.o__Enterobacteriales	4.19142	NT	3.79853	0.0301977
k__Bacteria.p__Actinobacteria.c__Actinobacteria.o__Frankiales	2.28795	-	-	-
k__Bacteria.p__Proteobacteria.c__Betaproteobacteria.o__Methylophilales	3.15921	-	-	-
k__Bacteria.p__Proteobacteria.c__Gammaproteobacteria.o__Pseudomonadales.f__Pseudomonadaceae.g__Pseudomonas	3.70799	-	-	-
k__Bacteria.p__Actinobacteria.c__Actinobacteria.o__Micrococcales.f__Micrococcaceae.g__Enteractinococcus	2.50308	-	-	0.0238129
k__Bacteria.p__Lentisphaerae.c__Lentisphaeria.o__Victivallales.f__Victivallaceae	2.69614	-	-	-
k__Bacteria.p__Tenericutes.c__Mollicutes.o__DMI	2.73332	-	-	0.00478948
k__Bacteria.p__Actinobacteria.c__Actinobacteria.o__Corynebacteriales	4.10703	NC	3.73359	0.00906422
k__Bacteria.p__Actinobacteria.c__Actinobacteria.o__Actinomycetales.f__Actinomycetaceae.g__Flaviflexus	2.54797	-	-	0.0448911
k__Bacteria.p__Proteobacteria.c__Gammaproteobacteria.o__Cardiobacteriales.f__Cardiobacteriaceae	2.9952	-	-	-
k__Bacteria.p__Proteobacteria.c__Gammaproteobacteria.o__Pseudomonadales.f__Moraxellaceae	4.34347	-	-	-
k__Bacteria.p__Firmicutes.c__Bacilli.o__Lactobacillales.f__Streptococcaceae.g__Streptococcus	4.49193	-	-	-
k__Bacteria.p__Fusobacteria.c__Fusobacteriia.o__Fusobacteriales.f__Fusobacteriaceae.g__Fusobacterium	5.48322	BT	5.17265	0.00161997
k__Bacteria.p__Proteobacteria.c__Gammaproteobacteria.o__Alteromonadales.f__Alteromonadaceae.g__Alishewanella	2.68103	-	-	-
k__Bacteria.p__Bacteroidetes.c__Bacteroidia.o__Bacteroidales.f__gir_aah93h0	2.1425	-	-	-
k__Bacteria.p__Proteobacteria.c__Gammaproteobacteria.o__Cardiobacteriales.f__Cardiobacteriaceae.g__Cardiobacterium	2.9952	-	-	-
k__Bacteria.p__Firmicutes.c__Clostridia.o__Clostridiales.f__Lachnospiraceae.g___Eubacterium__rectale_group	2.6324	-	-	0.0100739
k__Bacteria.p__Bacteroidetes.c__Bacteroidia.o__Bacteroidales.f__Bacteroidaceae.g__Bacteroides.s__Bacteroides_sp_	3.19005	-	-	0.0028912
k__Bacteria.p__Actinobacteria.c__Actinobacteria.o__Micrococcales.f__Dermabacteraceae	2.86778	-	-	-
k__Bacteria.p__Proteobacteria.c__Alphaproteobacteria.o__Rhodospirillales.f__Acetobacteraceae	1.88552	-	-	-
k__Bacteria.p__Proteobacteria.c__Gammaproteobacteria.o__Oceanospirillales.f__Halomonadaceae	2.95893	-	-	-
k__Bacteria.p__Chloroflexi.c__Anaerolineae.o__Anaerolineales.f__Anaerolineaceae	2.95907	-	-	-
k__Bacteria.p__Actinobacteria.c__Actinobacteria.o__Corynebacteriales.f__Dietziaceae	2.61452	-	-	-
k__Bacteria.p__Proteobacteria.c__Alphaproteobacteria.o__Rhizobiales.f__Rhizobiaceae.g__Rhizobium	2.46609	-	-	0.0325396
k__Bacteria.p__Proteobacteria.c__Gammaproteobacteria	5.33432	NC	5.0611	0.0112034
k__Bacteria.p__Firmicutes.c__Bacilli.o__Lactobacillales.f__Carnobacteriaceae	4.26022	AT	4.00517	0.0164919
k__Bacteria.p__Bacteroidetes.c__Cytophagia.o__Cytophagales	2.30482	-	-	-
k__Bacteria.p__Spirochaetae.c__Spirochaetes.o__Spirochaetales.f__Spirochaetaceae.g__Treponema_2.s__rumen_bacterium	2.62796	-	-	-
k__Bacteria.p__Lentisphaerae.c__Lentisphaeria.o__Victivallales	2.69614	-	-	-
k__Bacteria.p__Actinobacteria.c__Actinobacteria.o__Micrococcales.f__Bogoriellaceae.g__Georgenia	2.66127	-	-	-
k__Bacteria.p__Firmicutes.c__Clostridia.o__Clostridiales.f__Ruminococcaceae.g__Ruminococcaceae_UCG_014	4.38584	NC	4.02136	0.00537675
k__Bacteria.p__Actinobacteria.c__Actinobacteria.o__Corynebacteriales.f__Corynebacteriaceae.g__Lawsonella	2.1833	-	-	-
k__Bacteria.p__Proteobacteria.c__Gammaproteobacteria.o__Pseudomonadales.f__Pseudomonadaceae	3.70799	-	-	-
k__Bacteria.p__Firmicutes.c__Clostridia.o__Clostridiales.f__Ruminococcaceae.g__Ruminococcaceae_UCG_013	4.14188	AT	3.79878	0.00621526
k__Bacteria.p__Firmicutes.c__Clostridia.o__Clostridiales.f__Lachnospiraceae.g__Anaerosporobacter	3.81847	-	-	0.00278811
k__Bacteria.p__Firmicutes.c__Clostridia.o__Clostridiales.f__Ruminococcaceae.g__Ruminococcaceae_UCG_011	3.68241	-	-	0.00542446
k__Bacteria.p__Actinobacteria.c__Actinobacteria.o__Micrococcales.f__Microbacteriaceae	2.71525	-	-	0.0419645
k__Bacteria.p__Lentisphaerae	2.69614	-	-	-
k__Bacteria.p__Proteobacteria.c__Gammaproteobacteria.o__Enterobacteriales.f__Enterobacteriaceae.g__Escherichia_Shigella	3.92135	NT	3.56385	0.0173065
k__Bacteria.p__Proteobacteria.c__Gammaproteobacteria.o__Pasteurellales.f__Pasteurellaceae.g__Histophilus	5.29194	-	-	-
k__Bacteria.p__Bacteroidetes.c__Bacteroidia.o__Bacteroidales.f__Prevotellaceae.g__Prevotellaceae_UCG_004	3.65175	-	-	0.0120728
k__Bacteria.p__Bacteroidetes.c__Bacteroidia.o__Bacteroidales.f__Prevotellaceae.g__Prevotellaceae_UCG_001	3.51875	-	-	0.00249189
k__Bacteria.p__Bacteroidetes.c__Bacteroidia.o__Bacteroidales.f__Prevotellaceae.g__Prevotellaceae_UCG_003	4.2811	AT	3.94395	0.00340633
k__Bacteria.p__Proteobacteria.c__Alphaproteobacteria.o__Rhodobacterales	3.50783	-	-	0.00813633
k__Bacteria.p__Bacteroidetes.c__Flavobacteriia.o__Flavobacteriales.f__Flavobacteriaceae.g__Capnocytophaga	2.70395	-	-	-
k__Bacteria.p__Bacteroidetes.c__Bacteroidia.o__Bacteroidales.f__Prevotellaceae.g__Prevotellaceae_UCG_003.s__rumen_bacterium	1.97599	-	-	-
k__Bacteria.p__Proteobacteria.c__Alphaproteobacteria.o__Caulobacterales	3.05571	-	-	0.0236148
k__Bacteria.p__Proteobacteria.c__Betaproteobacteria.o__Burkholderiales.f__Comamonadaceae	3.48238	-	-	0.0129049
k__Bacteria.p__Actinobacteria.c__Actinobacteria.o__Micrococcales.f__Micrococcaceae.g__Glutamicibacter	2.98596	-	-	0.00596544
k__Bacteria.p__Proteobacteria.c__Epsilonproteobacteria	3.29581	-	-	0.0387182
k__Bacteria.p__Verrucomicrobia.c__WCHB1_41	3.19194	-	-	-
k__Bacteria.p__Actinobacteria.c__Actinobacteria.o__Actinomycetales	4.39494	BT	4.10207	0.00451679
k__Bacteria.p__Bacteroidetes.c__Bacteroidia.o__Bacteroidales.f__Porphyromonadaceae.g__Proteiniphilum	3.0916	-	-	-
k__Bacteria.p__Chloroflexi	3.17971	-	-	0.00467671
k__Bacteria.p__Firmicutes.c__Negativicutes.o__Selenomonadales.f__Acidaminococcaceae	3.53267	-	-	0.00355693
k__Bacteria.p__Firmicutes.c__Clostridia.o__Clostridiales.f__Family_XIII.g__Family_XIII_UCG_001	2.3819	-	-	0.0250002
k__Bacteria.p__Firmicutes.c__Clostridia.o__Clostridiales.f__Ruminococcaceae.g__Papillibacter	2.42891	-	-	0.00676947
k__Bacteria.p__Firmicutes.c__Bacilli.o__Lactobacillales.f__Aerococcaceae	4.19728	AT	3.94722	0.00573651
k__Bacteria.p__Actinobacteria.c__Actinobacteria.o__Micrococcales.f__Bogoriellaceae	2.66127	-	-	-
k__Bacteria.p__Firmicutes.c__Clostridia.o__Clostridiales.f__Clostridiaceae_1.g__Proteiniclasticum	2.48031	-	-	0.0292155
k__Bacteria.p__Firmicutes.c__Clostridia.o__Clostridiales.f__Lachnospiraceae.g__Marvinbryantia	3.27758	-	-	0.00288906
k__Bacteria.p__Firmicutes.c__Clostridia.o__Clostridiales.f__Ruminococcaceae.g__Saccharofermentans	3.12538	-	-	0.00311002
k__Bacteria.p__Proteobacteria.c__Alphaproteobacteria.o__Rhizobiales.f__Bradyrhizobiaceae.g__Bosea	2.18645	-	-	-
k__Bacteria.p__Cyanobacteria.c__Chloroplast.o__Lolium_perenne.f__Lolium_perenne.g__Lolium_perenne.s__Lolium_perenne	3.38193	-	-	0.0338769
