# Supplementary material for: Changes in bacterial community composition in the uterus of Holstein cow with endometritis before and after treatment with oxytetracycline
Source: Sci Rep. 2024 Apr 25;14:9511. doi: 10.1038/s41598-024-59674-4 (PMC11045718; doi:10.1038/s41598-024-59674-4)
Supplement: Supplementary file 1 — Supplementary Information. [file 41598_2024_59674_MOESM1_ESM.zip › Supplementary Table 4. Metastats analysis results of NT versus NC.xlsx]

## Sheet: Supplementary Table 4. Metastat
Supplementary Table 4. The top 5 increased/decreased and unique genera between NT and NC
genus	Mean(NC)	Variance(NC)	Std.err(NC)	Mean(NT)	Variance(NT)	Std.err(NT)	P value	NC vs NT
Tepidimonas	4.04e-06	8.17e-11	4.04e-06	0.000247985	1.38e-08	5.26e-05	0.000905738	0.0163
Brevundimonas	0.00013826	1.19e-08	4.88e-05	0.00092287	1.61e-07	0.000179248	0.00125	0.15
Rhizobium	1.54e-05	6.17e-10	1.11e-05	0.000359777	3.9e-08	8.83e-05	0.00197951	0.0428
Paraliobacillus	9.19e-05	2.92e-09	2.42e-05	0	0	0	0.00209836	-
Escherichia-Shigella	0.00158517	2.21e-06	0.000664769	0.00991903	2.56e-05	0.00226485	0.00358197	0.16
Amphibacillus	0.000115628	5.38e-09	3.28e-05	0	0	0	0.00362295	-
Serratia	0.000211176	3.8e-08	8.71e-05	0.00508829	9.6e-06	0.00138596	0.00377869	0.0415
Duganella	0.000663941	2.77e-07	0.000235308	0.00680181	1.52e-05	0.00174148	0.00386475	0.0976
Pannonibacter	0.000245506	4.17e-08	9.13e-05	0.00302607	3.57e-06	0.000845196	0.00489754	0.0811
Paracoccus	7.3e-05	1.87e-09	1.93e-05	0.00081892	2.77e-07	0.000235488	0.00596311	0.0891
Acinetobacter	0.00300823	3.42e-06	0.000826783	0.0239081	0.000216637	0.00658236	0.0060041	0.126
Nocardioides	3.91e-05	3.48e-09	2.64e-05	0.000423377	7.14e-08	0.000119518	0.00616803	0.0924
Enhydrobacter	0.00016106	1.79e-08	5.99e-05	0.00154992	9.77e-07	0.000442074	0.00643033	0.104
Cloacibacterium	9.66e-05	3.08e-09	2.48e-05	0.00155136	1.1e-06	0.000468947	0.00680738	0.0623
Janibacter	0.000164009	7.37e-08	0.000121421	0.00223488	2.22e-06	0.00066698	0.00727049	0.0734
Devosia	0.000282539	5.89e-08	0.000108527	0.00229491	2.22e-06	0.000665672	0.00792213	0.123
Aquabacterium	0.000101891	7.64e-09	3.91e-05	0.000917348	3.68e-07	0.000271148	0.00802869	0.111
Ochrobactrum	0.00173812	9.18e-07	0.000428424	0.0189451	0.000168489	0.00580498	0.00838115	0.0917
Microbacterium	0.000119122	3.63e-09	2.69e-05	0.000568114	1.25e-07	0.00015842	0.0109959	0.21
Herbaspirillum	0.00011379	7.96e-09	3.99e-05	0.00157077	1.39e-06	0.000526961	0.0118484	0.0724
Lachnospiraceae_UCG-001	0.000526758	7.08e-08	0.000119017	0.00260182	2.81e-06	0.00074914	0.012209	0.202
Lachnospiraceae_NK4B4_group	0.000125072	6.27e-09	3.54e-05	0.000428283	5.78e-08	0.000107504	0.0139016	0.292
Ruminococcus_1	0.000772403	6.94e-07	0.000372564	0.00255845	1.59e-06	0.000563178	0.0149057	0.302
Butyrivibrio	0.000350165	1.33e-07	0.000162826	0.00112502	2.98e-07	0.000243979	0.0151352	0.311
Sphingomonas	0.000171281	5.55e-09	3.33e-05	0.0016426	1.59e-06	0.000564517	0.0159385	0.104
Glutamicibacter	9.03e-05	6.6e-09	3.63e-05	0.00116418	8.49e-07	0.000412105	0.0160902	0.0776
Ruminococcaceae_UCG-010	0.0284696	0.000434406	0.00932101	0.0779241	0.00143287	0.0169285	0.017377	0.365
Delftia	8.1e-05	9.5e-09	4.36e-05	0.000723846	3.13e-07	0.000250216	0.0178197	0.112
Ornithinicoccus	1.57e-05	4.62e-10	9.62e-06	0.000892205	6.39e-07	0.000357552	0.0209344	0.0176
Tissierella	0.000342126	7.8e-08	0.000124883	3.21e-05	2.48e-09	2.23e-05	0.0211721	10.7
Anaerosporobacter	0.00242525	8.34e-06	0.00129153	0.00807342	1.84e-05	0.00191866	0.0214385	0.3
Sulfuricurvum	0	0	0	0.000340608	9.88e-08	0.000140561	0.0221475	0
Lacticigenium	8.39e-05	7.37e-09	3.84e-05	0.000451933	1.09e-07	0.000147587	0.0224713	0.186
Clostridium_sensu_stricto_6	0.0010629	9.36e-07	0.000432691	4.12e-05	4.74e-09	3.08e-05	0.0242582	25.8
Caproiciproducens	0	0	0	0.000308416	9.17e-08	0.000135455	0.0279795	0
Massilia	2.64e-05	8.38e-10	1.29e-05	0.000301962	7.34e-08	0.000121136	0.0288402	0.0874
Lolium_perenne	0.000291595	2.14e-08	6.54e-05	0.00294064	6.86e-06	0.00117126	0.0289959	0.0992
Paludibacter	7.96e-06	3.17e-10	7.96e-06	0.000349547	1.19e-07	0.000154344	0.0312459	0.0228
Lachnoclostridium_10	0.000763189	4.3e-07	0.000293303	0.00152556	1.85e-07	0.000192215	0.0339877	0.5
Lactobacillus	0	0	0	1.81e-05	1.65e-09	1.81e-05	0.0378766	0
Lawsonella	1.62e-05	1.31e-09	1.62e-05	0.000187785	3.27e-08	8.08e-05	0.0409549	0.0863
Treponema_2	0.0090087	9.68e-06	0.00139169	0.0230622	0.000219398	0.00662417	0.0415943	0.391
Stenotrophomonas	3.76e-05	1.55e-09	1.76e-05	0.000510094	2.6e-07	0.000227835	0.0423852	0.0737
