# Supplementary material for: Changes in bacterial community composition in the uterus of Holstein cow with endometritis before and after treatment with oxytetracycline
Source: Sci Rep. 2024 Apr 25;14:9511. doi: 10.1038/s41598-024-59674-4 (PMC11045718; doi:10.1038/s41598-024-59674-4)
Supplement: Supplementary file 1 — Supplementary Information. [file 41598_2024_59674_MOESM1_ESM.zip › Supplementary Table 5. Metastats analysis results of BT versus AT.xlsx]

## Sheet: Supplementary Table 5. Metastat
Supplementary Table 5. The top 5 increased/decreased and unique genera between BT and AT
genus	Mean(BT)	Variance(BT)	Std.err(BT)	Mean(AT)	Variance(AT)	Std.err(AT)	P value	BT vs AT
Faecalibacterium	0	0	0	8.99e-05	3.04e-09	2.25e-05	0.00117983	0
hoa5-07d05_gut_group	0	0	0	0.000858388	3.9e-07	0.000254836	0.00356579	0
Salinicoccus	0	0	0	0.000132202	1.45e-08	4.92e-05	0.011	0
Methylophilus	0	0	0	1.67e-05	1.67e-09	1.67e-05	0.0193248	0
Proteiniclasticum	0	0	0	0.000356748	1.4e-07	0.000152987	0.0234342	0
Cellulomonas	0	0	0	5e-05	2.87e-09	2.19e-05	0.025864	0
Amphibacillus	0	0	0	0.000346374	1.46e-07	0.000156023	0.0296447	0
Phenylobacterium	0	0	0	1.36e-05	1.11e-09	1.36e-05	0.0425493	0
Marinospirillum	7.77e-06	1.67e-10	5.27e-06	0.00326701	1.36e-05	0.00150687	0.0331711	0.00237739
Erysipelothrix	2.93e-06	5.15e-11	2.93e-06	0.000547049	4.38e-07	0.000270036	0.0451711	0.005356
Enteractinococcus	2.93e-06	5.15e-11	2.93e-06	0.000376556	1.41e-07	0.00015336	0.018886	0.00778103
Erysipelotrichaceae_UCG-009	1.06e-05	3.7e-10	7.86e-06	0.00105357	1.19e-06	0.000445196	0.0231053	0.0100961
Papillibacter	2.65e-06	4.2e-11	2.65e-06	0.000224476	1.49e-08	4.99e-05	0.000666667	0.011785
Candidatus_Saccharimonas	1.68e-05	4.77e-10	8.91e-06	0.00111519	5.72e-07	0.000308724	0.00241228	0.0150975
Saccharofermentans	1.12e-05	3e-10	7.07e-06	0.000692855	3.68e-07	0.000247629	0.00987719	0.0160941
Atopostipes	0.000251322	1.89e-07	0.00017747	0.0123948	0.000187161	0.00558511	0.0325614	0.0202764
Facklamia	5.16e-05	9.73e-09	4.03e-05	0.00224582	6.11e-06	0.00100921	0.0325877	0.0229768
Aliicoccus	2.55e-05	1.6e-09	1.63e-05	0.00107485	1.07e-06	0.000422754	0.0173947	0.023712
Breznakia	5.28e-06	6.69e-11	3.34e-06	0.000218522	1.98e-08	5.75e-05	0.00180702	0.0241633
Prevotella_1	0.000110611	1.19e-08	4.45e-05	0.00456977	6.61e-06	0.00104967	0.000864035	0.0242048
Subdoligranulum	5.29e-06	1.68e-10	5.29e-06	0.000208097	9.54e-09	3.99e-05	0.000381579	0.0254253
Turicibacter	0.000206216	4.02e-08	8.18e-05	0.00764747	1.06e-05	0.00133121	0.000214912	0.0269652
Lachnospiraceae_FCS020_group	2.73e-05	2.13e-09	1.88e-05	0.00095676	3.03e-07	0.000224731	0.000991228	0.0285424
Clostridium_sensu_stricto_1	0.000451028	2.45e-07	0.000202028	0.0133761	3.97e-05	0.0025726	0.000394737	0.0337191
Coprococcus_3	0.000183621	4.45e-08	8.61e-05	0.00544232	2.64e-05	0.00209606	0.0162368	0.0337396
Flaviflexus	1.44e-05	7.92e-10	1.15e-05	0.000418193	1.64e-07	0.000165501	0.0189825	0.0343256
Alloprevotella	0.000488819	3.15e-07	0.000229217	0.0133383	0.000117712	0.0044293	0.00758772	0.0366477
rumen_bacterium	7.77e-05	9.69e-09	4.02e-05	0.00198189	1.28e-06	0.000461586	0.00100877	0.0392116
Lachnospiraceae_NK3A20_group	0.000226889	4.07e-08	8.24e-05	0.00559181	6.34e-06	0.00102829	0.000324561	0.0405752
Corynebacterium	0.000109866	5.32e-08	9.41e-05	0.00270307	7.78e-06	0.00113839	0.0267851	0.0406449
Lachnospiraceae_AC2044_group	9.16e-05	9.8e-09	4.04e-05	0.00208371	4.56e-07	0.00027572	2.19e-05	0.0439553
Eisenbergiella	1.06e-05	6.72e-10	1.06e-05	0.000239847	4.68e-08	8.83e-05	0.0142807	0.0441191
[Eubacterium]_brachy_group	7.23e-05	3.8e-09	2.52e-05	0.00161017	1.09e-06	0.000427057	0.00215789	0.0449229
Senegalimassilia	5.29e-06	1.68e-10	5.29e-06	0.000112444	7.92e-09	3.63e-05	0.00737719	0.0470537
Ruminiclostridium_5	5.25e-05	6.74e-09	3.35e-05	0.00109456	1.03e-07	0.000131189	1.32e-05	0.048001
Oceanobacillus	2.64e-05	4.17e-09	2.64e-05	0.000526507	2.44e-07	0.000201743	0.0180088	0.0500846
Faecalitalea	5.3e-05	5.46e-09	3.02e-05	0.00102117	3e-07	0.000223549	0.000850877	0.0519348
Anaerovibrio	6.51e-05	1.03e-08	4.15e-05	0.0011696	3.39e-07	0.000237794	0.000570175	0.0556936
Ruminococcaceae_UCG-014	0.000825814	9.99e-07	0.00040801	0.0147956	3.89e-05	0.00254741	0.00027193	0.0558148
Coprococcus_1	9.7e-05	1.88e-08	5.6e-05	0.00166551	6.8e-07	0.00033662	0.000565789	0.058261
Oscillibacter	1.41e-05	5.2e-10	9.31e-06	0.000234622	1.21e-08	4.5e-05	0.000486842	0.0600152
Akkermansia	2.94e-05	3.16e-09	2.29e-05	0.000489122	1.17e-07	0.000139407	0.00427632	0.0600543
Phocaeicola	0.00035848	1.58e-07	0.000162082	0.0058571	7.5e-06	0.0011179	0.000434211	0.0612043
Prevotellaceae_Ga6A1_group	5.65e-05	1.88e-09	1.77e-05	0.000885772	2.23e-07	0.000192876	0.000855263	0.0637634
Peptoclostridium	0.00064733	3.61e-07	0.000245306	0.00971647	3.4e-05	0.0023818	0.00164035	0.0666219
Ruminococcaceae_UCG-004	5.39e-05	7.21e-09	3.47e-05	0.000781139	1.78e-07	0.000172178	0.000969298	0.0689434
Defluviitaleaceae_UCG-011	5.05e-05	4.09e-09	2.61e-05	0.000693412	7.78e-08	0.000113837	0.000241228	0.0728115
Leucobacter	1.11e-05	1.98e-10	5.74e-06	0.000151759	2.56e-08	6.53e-05	0.0344518	0.0728489
Candidatus_Soleaferrea	0.000129736	1.28e-08	4.61e-05	0.00177606	2.38e-07	0.000199028	4.39e-06	0.0730473
Phascolarctobacterium	0.000223018	7.81e-08	0.000114107	0.00304515	8.32e-07	0.000372327	1.75e-05	0.0732371
Coprococcus_2	0.000318305	2.23e-07	0.000192843	0.00433931	4.66e-06	0.000881259	0.000662281	0.0733538
Campylobacter	0.000164647	7.22e-08	0.000109678	0.00222049	6.3e-06	0.00102464	0.0477895	0.0741488
Ruminococcaceae_NK4A214_group	0.000451388	3.33e-07	0.000235733	0.00607663	7.35e-06	0.00110717	0.000407895	0.0742827
[Eubacterium]_hallii_group	4.61e-05	2.02e-09	1.84e-05	0.000618402	1.21e-07	0.000141907	0.00117544	0.0745773
Christensenellaceae_R-7_group	0.00124301	1.92e-06	0.000566073	0.0165762	3.11e-05	0.002275	8.77e-05	0.0749878
Tyzzerella_4	0.000363893	1.14e-07	0.000137973	0.00474331	1.25e-05	0.00144563	0.0064693	0.0767171
[Ruminococcus]_gauvreauii_group	5.07e-05	4.74e-09	2.81e-05	0.000655093	1.8e-07	0.000173088	0.00310088	0.0773693
Blautia	0.000105309	3.32e-08	7.44e-05	0.00134864	4.58e-07	0.000276421	0.000732456	0.0780858
Parabacteroides	0.000183882	2.02e-08	5.81e-05	0.00234714	3.87e-06	0.000803031	0.0109649	0.0783428
Acetitomaculum	8.12e-05	1.16e-08	4.39e-05	0.00101747	5.58e-07	0.000304894	0.00625877	0.0798329
Olsenella	6.03e-05	3.16e-09	2.29e-05	0.000733797	4.04e-08	8.21e-05	8.77e-06	0.0822325
Ruminococcaceae_UCG-002	0.000202561	5.03e-08	9.15e-05	0.00244566	8.39e-07	0.000373967	0.000157895	0.0828247
Family_XIII_AD3011_group	0.000368374	2.16e-07	0.000189774	0.00443905	1.73e-06	0.000537456	2.63e-05	0.0829848
Ruminococcaceae_UCG-011	0.000416741	2.25e-07	0.000193611	0.00494388	3.56e-06	0.000770645	0.000179825	0.0842944
Ruminococcaceae_UCG-005	0.0111161	0.000135457	0.00475144	0.128855	0.00160895	0.0163755	3.51e-05	0.0862683
Succinivibrio	0.000539121	8.7e-07	0.000380754	0.00621019	3.3e-06	0.000741544	6.14e-05	0.0868123
Ruminobacter	0.000547347	5.44e-07	0.000301203	0.00623122	9.77e-06	0.00127637	0.000736842	0.0878395
Trichococcus	5.8e-05	1.62e-08	5.19e-05	0.000651612	4.89e-07	0.000285557	0.0425702	0.0889997
Alistipes	0.00245056	6.71e-06	0.00105787	0.0269607	0.000155162	0.00508531	0.000513158	0.0908937
Ruminococcaceae_UCG-009	0.000474497	1.12e-07	0.000136702	0.00517468	3.55e-06	0.000768958	0.000122807	0.0916959
Rikenellaceae_RC9_gut_group	0.00537427	5.62e-05	0.0030618	0.0570989	0.000701631	0.0108138	0.000552632	0.0941222
Anaerosporobacter	0.000427707	2.18e-07	0.000190748	0.00448045	9.1e-06	0.00123133	0.0043114	0.0954606
Marvinbryantia	0.000158835	3.97e-08	8.14e-05	0.0016497	4.08e-07	0.000260885	0.000258772	0.0962813
Ruminococcus_2	0.000237896	7.42e-08	0.000111188	0.00244366	3.31e-06	0.000742958	0.00720175	0.0973525
[Anaerorhabdus]_furcosa_group	0.000167389	7.26e-08	0.000110015	0.00168323	5.72e-07	0.000308694	0.000548246	0.0994446
Prevotellaceae_UCG-003	0.00224958	8.2e-06	0.00116928	0.0224777	2.13e-05	0.00188493	0	0.100081
Prevotellaceae_UCG-001	0.000395105	2.49e-07	0.000203843	0.00390038	1.3e-06	0.000465266	3.95e-05	0.101299
Lachnospiraceae_UCG-001	9.06e-05	7.94e-09	3.64e-05	0.000884382	7.03e-08	0.000108206	3.07e-05	0.102458
Odoribacter	8.79e-06	4.64e-10	8.79e-06	8.36e-05	5.3e-09	2.97e-05	0.0199649	0.105158
[Eubacterium]_rectale_group	3.52e-05	2.39e-09	2e-05	0.000330321	3.15e-08	7.24e-05	0.00135526	0.106608
Ruminococcaceae_UCG-013	0.00177062	5.08e-06	0.000920443	0.0164401	5.88e-05	0.00312992	0.000631579	0.107701
dgA-11_gut_group	0.000197471	8.79e-08	0.000121024	0.00180219	1.24e-06	0.000454282	0.00330263	0.109573
Lachnospiraceae_NK4A136_group	0.000759161	7.43e-07	0.000351864	0.00681524	1.42e-05	0.00153924	0.00152193	0.111392
Anaerovorax	5.02e-05	6.07e-09	3.18e-05	0.000447611	1.47e-08	4.96e-05	6.58e-05	0.112104
[Eubacterium]_coprostanoligenes_group	0.00271544	9.75e-06	0.00127466	0.0240791	0.000110468	0.00429084	0.000491228	0.112772
Ruminiclostridium	5.43e-05	2.24e-09	1.93e-05	0.00046567	4.72e-08	8.87e-05	0.000600877	0.116569
Erysipelatoclostridium	0.000136065	1.93e-08	5.67e-05	0.00116052	4.2e-07	0.000264456	0.00164474	0.117245
Ornithinimicrobium	5.39e-05	7.96e-09	3.64e-05	0.000446557	1.85e-07	0.000175364	0.0316886	0.120662
Halomonas	7.65e-05	2.76e-09	2.14e-05	0.000626913	2.74e-07	0.000213674	0.0146053	0.122006
Ruminiclostridium_6	6.76e-05	9.57e-09	3.99e-05	0.000552419	1.4e-07	0.000152877	0.00576754	0.122443
Dorea	0.000130421	3.15e-08	7.25e-05	0.00103616	2.62e-07	0.000208865	0.0010614	0.125869
Dielma	3.9e-05	3.67e-09	2.47e-05	0.000305448	8.28e-09	3.72e-05	0.000127193	0.127774
Erysipelotrichaceae_UCG-004	0.000289384	1.97e-07	0.000181158	0.00224651	7.38e-07	0.000350602	0.000412281	0.128815
Ruminiclostridium_1	1.91e-05	1.07e-09	1.34e-05	0.000147311	1.01e-08	4.1e-05	0.00685526	0.129571
Treponema_2	0.00199885	1.25e-05	0.00144292	0.0154131	4.15e-05	0.00263048	0.000644737	0.129685
Hydrogenoanaerobacterium	1.06e-05	6.72e-10	1.06e-05	7.77e-05	4.37e-09	2.7e-05	0.0243377	0.136165
Sphaerochaeta	2.34e-05	3.3e-09	2.34e-05	0.000170839	1.69e-08	5.31e-05	0.0153421	0.137205
Ruminococcaceae_UCG-010	0.00818375	9.36e-05	0.00394912	0.0595176	0.000461862	0.00877366	0.00029386	0.137501
Anaerotruncus	0.000272082	1.47e-07	0.000156619	0.00197515	4.05e-07	0.00025993	0.000184211	0.137752
Barnesiella	0.00011833	2.62e-08	6.61e-05	0.00083795	2.31e-07	0.000196137	0.00292105	0.141214
Dietzia	6.11e-05	5.24e-09	2.95e-05	0.000405102	1.76e-07	0.000171292	0.0495044	0.150861
Lachnospiraceae_UCG-008	9.97e-05	1.72e-08	5.35e-05	0.000643288	2.45e-07	0.000202193	0.0138596	0.155032
Prevotellaceae_NK3B31_group	0.000345684	2.32e-07	0.000196503	0.00221629	1.87e-06	0.000558519	0.0049693	0.155974
Prevotellaceae_UCG-004	0.000480151	4.63e-07	0.000277895	0.00306604	7.31e-07	0.000348987	0.000162281	0.156603
Family_XIII_UCG-001	1.99e-05	1.27e-09	1.45e-05	0.000122329	1.19e-08	4.45e-05	0.0320175	0.163011
Roseburia	5.41e-05	7.86e-09	3.62e-05	0.000331211	2.02e-08	5.81e-05	0.00114474	0.163424
Anaeroplasma	0.000301761	1.7e-07	0.000168323	0.00175497	7e-07	0.000341528	0.0015307	0.171947
Ureaplasma	0.0234541	0.000834843	0.0117958	0.134402	0.0132362	0.0469685	0.0256711	0.174508
Ruminiclostridium_9	7.59e-05	1.12e-08	4.31e-05	0.000407499	1.04e-07	0.000131859	0.0211272	0.186316
[Eubacterium]_nodatum_group	0.000275713	2.58e-07	0.000207197	0.00139931	8.75e-07	0.000381794	0.0141491	0.197035
Lachnoclostridium_10	0.000286573	2.05e-07	0.000184951	0.00130397	4.79e-07	0.000282619	0.00653509	0.21977
Ruminococcus_1	0.000323073	1.8e-07	0.000173092	0.00131837	3.13e-07	0.000228555	0.00296053	0.245054
Sutterella	0.000429364	3.32e-07	0.000235154	0.0017434	3.22e-07	0.000231752	0.00125439	0.246279
Mogibacterium	0.000499134	1.03e-06	0.000414026	0.00178682	1.11e-06	0.000429582	0.0335219	0.279342
Bacteroides	0.352126	0.0564288	0.0969783	0.0548696	0.000266569	0.00666545	0.00595175	6.41751
Trueperella	0.0250732	0.000676948	0.0106219	0.000270366	2.99e-07	0.000223373	0.023386	92.7378
Peptoniphilus	0.0199271	0.000386583	0.00802686	8.52e-05	1.31e-08	4.67e-05	0.0176404	233.766
Parvimonas	0.0279188	0.00106329	0.0133122	6.71e-05	4.4e-09	2.71e-05	0.0387237	415.864
Porphyromonas	0.0875672	0.0115733	0.0439191	8.57e-05	1.07e-08	4.22e-05	0.0482149	1022.11
Fusobacterium	0.310414	0.0138408	0.0480292	0.000200491	3.64e-09	2.46e-05	9.21e-05	1548.27
